# Supplementary material for: Plant species dispersed by Galapagos tortoises surf the wave of habitat suitability under anthropogenic climate change
Source: PLoS One. 2017 Jul 20;12(7):e0181333. doi: 10.1371/journal.pone.0181333 (PMC5519159; doi:10.1371/journal.pone.0181333)
Supplement: S1 File — (ZIP) [file pone.0181333.s003.zip]

Archive with 15 entries (10 files):
- Data/
- Data/.DS_Store
- __MACOSX/
- __MACOSX/Data/
- __MACOSX/Data/._.DS_Store
- Data/Dungpile_data.csv
- __MACOSX/Data/._Dungpile_data.csv
- Data/Ocurrences_for_maxent/
- Data/Ocurrences_for_maxent/Occurrence_Passiflora_edulis.xls
- __MACOSX/Data/Ocurrences_for_maxent/
- __MACOSX/Data/Ocurrences_for_maxent/._Occurrence_Passiflora_edulis.xls
- Data/Ocurrences_for_maxent/Occurrence_Psidium_guajava.xls
- __MACOSX/Data/Ocurrences_for_maxent/._Occurrence_Psidium_guajava.xls
- Data/Vegetation_data.csv
- __MACOSX/Data/._Vegetation_data.csv
