# Supplementary material for: Plant species dispersed by Galapagos tortoises surf the wave of habitat suitability under anthropogenic climate change
Source: PLoS One. 2017 Jul 20;12(7):e0181333. doi: 10.1371/journal.pone.0181333 (PMC5519159; doi:10.1371/journal.pone.0181333)
Supplement: S1 File — (ZIP) [file pone.0181333.s003.zip › Data/Dungpile_data.csv]

Observer	Site	alt	guava_presence	maracuya_presence	Suitability_guava_current	Suitability_guava_cc50	Suitability_guava_he50	Suitability_guava_cc70	Suitability_guava_he70	Suitability_maracuya_current	Suitability_maracuya_cc50	Suitability_maracuya_he50	Suitability_maracuya_cc70	Suitability_maracuya_he70
Diego	lc	28	1	0	0.267473996	0.220626995	0.431356996	0.371556997	0.372043014	0.169568002	0.139144003	0.227326006	0.166301996	0.141386002
Fredy	lc	51	1	1	0.288524002	0.253044009	0.456371009	0.434074998	0.433109999	0.283935994	0.26413399	0.260356009	0.233342007	0.197457999
Diego	lc	60	1	1	0.344790012	0.309049994	0.507272005	0.49160701	0.472292006	0.457819998	0.383870006	0.332857013	0.365835011	0.393842012
Fredy	lc	63	1	0	0.294420987	0.263621986	0.458175004	0.444689989	0.444306999	0.317975014	0.289352	0.257182986	0.25169	0.219049007
Fredy	lc	66	1	0	0.304926008	0.259519994	0.479012012	0.460123003	0.45749101	0.418841004	0.347808003	0.281572998	0.343082011	0.339711994
Diego	lc	66	1	0	0.299708009	0.269634008	0.468261987	0.457199007	0.459812999	0.402303994	0.333756	0.265960991	0.32249999	0.317696005
Diego	lc	66	1	0	0.304926008	0.259519994	0.479012012	0.460123003	0.45749101	0.418841004	0.347808003	0.281572998	0.343082011	0.339711994
Diego	lc	69	1	1	0.299708009	0.269634008	0.468261987	0.457199007	0.459812999	0.402303994	0.333756	0.265960991	0.32249999	0.317696005
Blake	lc	72	1	0	0.304926008	0.259519994	0.479012012	0.460123003	0.45749101	0.418841004	0.347808003	0.281572998	0.343082011	0.339711994
Diego	lc	72	1	1	0.299708009	0.269634008	0.468261987	0.457199007	0.459812999	0.402303994	0.333756	0.265960991	0.32249999	0.317696005
Diego	lc	73	1	1	0.299708009	0.269634008	0.468261987	0.457199007	0.459812999	0.402303994	0.333756	0.265960991	0.32249999	0.317696005
Diego	lc	76	1	0	0.304926008	0.259519994	0.479012012	0.460123003	0.45749101	0.418841004	0.347808003	0.281572998	0.343082011	0.339711994
Diego	lc	79	1	0	0.344790012	0.309049994	0.507272005	0.49160701	0.472292006	0.457819998	0.383870006	0.332857013	0.365835011	0.393842012
Diego	lc	88	1	1	0.344790012	0.309049994	0.507272005	0.49160701	0.472292006	0.457819998	0.383870006	0.332857013	0.365835011	0.393842012
Diego	lc	92	1	1	0.344790012	0.309049994	0.507272005	0.49160701	0.472292006	0.457819998	0.383870006	0.332857013	0.365835011	0.393842012
Diego	lc	97	1	1	0.344790012	0.309049994	0.507272005	0.49160701	0.472292006	0.457819998	0.383870006	0.332857013	0.365835011	0.393842012
Fredy	lc	104	1	1	0.352685004	0.353035986	0.556944013	0.522289991	0.472434998	0.486703008	0.44403699	0.394726992	0.397280008	0.428672999
Blake	lc	105	1	0	0.352685004	0.353035986	0.556944013	0.522289991	0.472434998	0.486703008	0.44403699	0.394726992	0.397280008	0.428672999
Fredy	lc	105	1	0	0.352685004	0.353035986	0.556944013	0.522289991	0.472434998	0.486703008	0.44403699	0.394726992	0.397280008	0.428672999
Fredy	lc	108	1	0	0.311361998	0.277222008	0.487159997	0.470771998	0.454297006	0.430260003	0.362475008	0.285641015	0.364300013	0.364829004
Fredy	lc	133	1	0	0.443926007	0.454023004	0.615993977	0.58901298	0.538323998	0.519097984	0.484441996	0.434285998	0.489973992	0.499390006
Blake	lc	135	1	1	0.43929401	0.396676004	0.607037008	0.568704009	0.515743971	0.518983006	0.475748003	0.436470002	0.451871008	0.477266014
Diego	lc	138	1	1	0.449230999	0.480966002	0.619442999	0.589259982	0.537808001	0.516113997	0.48537901	0.432375014	0.482959986	0.493295997
Diego	lc	141	1	1	0.449230999	0.480966002	0.619442999	0.589259982	0.537808001	0.516113997	0.48537901	0.432375014	0.482959986	0.493295997
Diego	lc	142	1	1	0.449230999	0.480966002	0.619442999	0.589259982	0.537808001	0.516113997	0.48537901	0.432375014	0.482959986	0.493295997
Diego	lc	145	1	1	0.449230999	0.480966002	0.619442999	0.589259982	0.537808001	0.516113997	0.48537901	0.432375014	0.482959986	0.493295997
Blake	lc	146	1	0	0.703336	0.673551977	0.64022398	0.741868019	0.745409012	0.688484013	0.661956012	0.457488	0.677745998	0.656241
Diego	lc	146	1	1	0.526822984	0.557995021	0.630571008	0.64261502	0.593617976	0.542608976	0.526802003	0.421550006	0.54104501	0.533568978
Diego	lc	148	1	1	0.449230999	0.480966002	0.619442999	0.589259982	0.537808001	0.516113997	0.48537901	0.432375014	0.482959986	0.493295997
Diego	lc	152	1	1	0.526822984	0.557995021	0.630571008	0.64261502	0.593617976	0.542608976	0.526802003	0.421550006	0.54104501	0.533568978
Blake	lc	155	1	1	0.523670971	0.544918001	0.630954027	0.640761971	0.592468977	0.536868989	0.512548983	0.416792989	0.527453005	0.521984994
Fredy	cm	155	1	0	0.523670971	0.544918001	0.630954027	0.640761971	0.592468977	0.536868989	0.512548983	0.416792989	0.527453005	0.521984994
Fredy	lc	156	1	0	0.582202971	0.571977019	0.636067986	0.674683988	0.648567975	0.605208993	0.546872973	0.40506199	0.575371027	0.573493004
Blake	cm	157	1	0	0.441704988	0.53074801	0.604201019	0.600683987	0.546283007	0.534964025	0.516574025	0.433407992	0.536687016	0.532036006
Diego	lc	162	1	0	0.526822984	0.557995021	0.630571008	0.64261502	0.593617976	0.542608976	0.526802003	0.421550006	0.54104501	0.533568978
Blake	lc	169	1	1	0.582202971	0.571977019	0.636067986	0.674683988	0.648567975	0.605208993	0.546872973	0.40506199	0.575371027	0.573493004
Diego	lc	169	1	0	0.550930977	0.567475975	0.630815983	0.654516995	0.609427989	0.546756029	0.538155019	0.420215994	0.552761972	0.551851988
Diego	lc	170	1	1	0.526822984	0.557995021	0.630571008	0.64261502	0.593617976	0.542608976	0.526802003	0.421550006	0.54104501	0.533568978
Blake	cm	171	1	0	0.441704988	0.53074801	0.604201019	0.600683987	0.546283007	0.534964025	0.516574025	0.433407992	0.536687016	0.532036006
Fredy	lc	175	1	0	0.682403028	0.666379988	0.639468014	0.728116989	0.731727004	0.648865998	0.598446012	0.428456008	0.629168987	0.613182008
Fredy	lc	177	1	0	0.682403028	0.666379988	0.639468014	0.728116989	0.731727004	0.648865998	0.598446012	0.428456008	0.629168987	0.613182008
Fredy	lc	177	1	0	0.682403028	0.666379988	0.639468014	0.728116989	0.731727004	0.648865998	0.598446012	0.428456008	0.629168987	0.613182008
Fredy	lc	181	1	1	0.682403028	0.666379988	0.639468014	0.728116989	0.731727004	0.648865998	0.598446012	0.428456008	0.629168987	0.613182008
Fredy	lc	181	1	1	0.682403028	0.666379988	0.639468014	0.728116989	0.731727004	0.648865998	0.598446012	0.428456008	0.629168987	0.613182008
Blake	cm	182	1	0	0.441704988	0.53074801	0.604201019	0.600683987	0.546283007	0.534964025	0.516574025	0.433407992	0.536687016	0.532036006
Blake	lc	184	1	1	0.682403028	0.666379988	0.639468014	0.728116989	0.731727004	0.648865998	0.598446012	0.428456008	0.629168987	0.613182008
Blake	lc	184	1	0	0.682403028	0.666379988	0.639468014	0.728116989	0.731727004	0.648865998	0.598446012	0.428456008	0.629168987	0.613182008
Fredy	cm	184	1	0	0.509761989	0.55706197	0.616750002	0.638225019	0.590314984	0.554508984	0.552392006	0.419411004	0.564375997	0.554718971
Diego	lc	185	1	1	0.648617983	0.655389011	0.630764008	0.704064012	0.706439018	0.641842008	0.583118021	0.422814012	0.606105983	0.600228012
Diego	lc	186	1	0	0.67672801	0.664933026	0.635056019	0.714293003	0.713885009	0.663366973	0.598453999	0.431942999	0.630694985	0.610431015
Blake	lc	188	1	1	0.682403028	0.666379988	0.639468014	0.728116989	0.731727004	0.648865998	0.598446012	0.428456008	0.629168987	0.613182008
Diego	lc	188	1	0	0.648617983	0.655389011	0.630764008	0.704064012	0.706439018	0.641842008	0.583118021	0.422814012	0.606105983	0.600228012
Blake	lc	194	1	1	0.682403028	0.666379988	0.639468014	0.728116989	0.731727004	0.648865998	0.598446012	0.428456008	0.629168987	0.613182008
Fredy	lc	194	1	0	0.682403028	0.666379988	0.639468014	0.728116989	0.731727004	0.648865998	0.598446012	0.428456008	0.629168987	0.613182008
Fredy	lc	198	1	1	0.682403028	0.666379988	0.639468014	0.728116989	0.731727004	0.648865998	0.598446012	0.428456008	0.629168987	0.613182008
Fredy	lc	199	1	0	0.682403028	0.666379988	0.639468014	0.728116989	0.731727004	0.648865998	0.598446012	0.428456008	0.629168987	0.613182008
Fredy	lc	202	1	0	0.682403028	0.666379988	0.639468014	0.728116989	0.731727004	0.648865998	0.598446012	0.428456008	0.629168987	0.613182008
Blake	lc	205	1	1	0.682403028	0.666379988	0.639468014	0.728116989	0.731727004	0.648865998	0.598446012	0.428456008	0.629168987	0.613182008
Blake	lc	205	1	0	0.682403028	0.666379988	0.639468014	0.728116989	0.731727004	0.648865998	0.598446012	0.428456008	0.629168987	0.613182008
Fredy	lc	209	1	1	0.682403028	0.666379988	0.639468014	0.728116989	0.731727004	0.648865998	0.598446012	0.428456008	0.629168987	0.613182008
Fredy	cm	209	1	0	0.566147029	0.632368028	0.612474024	0.666800976	0.622577012	0.63556999	0.627948999	0.411549985	0.590484977	0.58237499
Diego	lc	214	1	1	0.648617983	0.655389011	0.630764008	0.704064012	0.706439018	0.641842008	0.583118021	0.422814012	0.606105983	0.600228012
Blake	cm	225	1	0	0.544447005	0.627631009	0.622214973	0.654790998	0.607542992	0.584565997	0.620787978	0.43007201	0.598511994	0.571641982
Blake	cm	233	1	1	0.566147029	0.632368028	0.612474024	0.666800976	0.622577012	0.63556999	0.627948999	0.411549985	0.590484977	0.58237499
Blake	cm	233	1	0	0.677679002	0.671959996	0.617160976	0.730956018	0.734780014	0.679445982	0.671467006	0.437662005	0.676482975	0.645126998
Fredy	lc	234	1	1	0.703336	0.673551977	0.64022398	0.741868019	0.745409012	0.688484013	0.661956012	0.457488	0.677745998	0.656241
Blake	cm	235	1	0	0.677679002	0.671959996	0.617160976	0.730956018	0.734780014	0.679445982	0.671467006	0.437662005	0.676482975	0.645126998
Blake	lc	236	1	0	0.703336	0.673551977	0.64022398	0.741868019	0.745409012	0.688484013	0.661956012	0.457488	0.677745998	0.656241
Fredy	lc	249	1	0	0.703336	0.673551977	0.64022398	0.741868019	0.745409012	0.688484013	0.661956012	0.457488	0.677745998	0.656241
Blake	cm	250	1	0	0.677679002	0.671959996	0.617160976	0.730956018	0.734780014	0.679445982	0.671467006	0.437662005	0.676482975	0.645126998
Fredy	cm	256	1	0	0.677679002	0.671959996	0.617160976	0.730956018	0.734780014	0.679445982	0.671467006	0.437662005	0.676482975	0.645126998
Diego	lc	258	1	1	0.703336	0.673551977	0.64022398	0.741868019	0.745409012	0.688484013	0.661956012	0.457488	0.677745998	0.656241
Blake	lc	269	1	0	0.716427982	0.687467992	0.646013021	0.750585973	0.752519011	0.703190029	0.645506024	0.478637993	0.688715994	0.678779006
Fredy	lc	270	1	0	0.703336	0.673551977	0.64022398	0.741868019	0.745409012	0.688484013	0.661956012	0.457488	0.677745998	0.656241
Blake	lc	273	1	0	0.716427982	0.687467992	0.646013021	0.750585973	0.752519011	0.703190029	0.645506024	0.478637993	0.688715994	0.678779006
Blake	cm	281	1	0	0.677679002	0.671959996	0.617160976	0.730956018	0.734780014	0.679445982	0.671467006	0.437662005	0.676482975	0.645126998
Fredy	lc	281	1	1	0.710999012	0.682386994	0.645132005	0.744828999	0.748134971	0.692268014	0.660681009	0.46193099	0.676501989	0.660152972
Blake	lc	299	1	1	0.716416001	0.688540995	0.702777982	0.737600982	0.725878	0.673893988	0.627963006	0.492715001	0.687061012	0.684926987
Blake	lc	301	1	1	0.716416001	0.688540995	0.702777982	0.737600982	0.725878	0.673893988	0.627963006	0.492715001	0.687061012	0.684926987
Blake	cm	307	1	0	0.677679002	0.671959996	0.617160976	0.730956018	0.734780014	0.679445982	0.671467006	0.437662005	0.676482975	0.645126998
Fredy	cm	312	1	1	0.715552986	0.686809003	0.62677002	0.746560991	0.747835994	0.705241024	0.659401	0.468737006	0.733274996	0.718707025
Fredy	cm	312	1	1	0.715552986	0.686809003	0.62677002	0.746560991	0.747835994	0.705241024	0.659401	0.468737006	0.733274996	0.718707025
Fredy	cm	312	1	1	0.715552986	0.686809003	0.62677002	0.746560991	0.747835994	0.705241024	0.659401	0.468737006	0.733274996	0.718707025
Fredy	cm	312	1	0	0.715552986	0.686809003	0.62677002	0.746560991	0.747835994	0.705241024	0.659401	0.468737006	0.733274996	0.718707025
Fredy	lc	318	1	1	0.716416001	0.688540995	0.702777982	0.737600982	0.725878	0.673893988	0.627963006	0.492715001	0.687061012	0.684926987
Blake	lc	325	1	0	0.716416001	0.688540995	0.702777982	0.737600982	0.725878	0.673893988	0.627963006	0.492715001	0.687061012	0.684926987
Fredy	lc	330	1	0	0.716416001	0.688540995	0.702777982	0.737600982	0.725878	0.673893988	0.627963006	0.492715001	0.687061012	0.684926987
Fredy	cm	354	1	0	0.708087027	0.654752016	0.705193996	0.726796985	0.728781998	0.685118973	0.654590011	0.496888012	0.687072992	0.702337027
Fredy	cm	356	1	1	0.708087027	0.654752016	0.705193996	0.726796985	0.728781998	0.685118973	0.654590011	0.496888012	0.687072992	0.702337027
Fredy	lc	358	1	1	0.716416001	0.688540995	0.702777982	0.737600982	0.725878	0.673893988	0.627963006	0.492715001	0.687061012	0.684926987
Fredy	cm	362	1	1	0.708087027	0.654752016	0.705193996	0.726796985	0.728781998	0.685118973	0.654590011	0.496888012	0.687072992	0.702337027
Fredy	cm	384	1	1	0.716332018	0.674386024	0.631155014	0.748261988	0.748888016	0.693651021	0.650927007	0.476678997	0.693637013	0.696488976
Fredy	cm	386	1	1	0.708087027	0.654752016	0.705193996	0.726796985	0.728781998	0.685118973	0.654590011	0.496888012	0.687072992	0.702337027
Blake	cm	400	1	1	0.716332018	0.674386024	0.631155014	0.748261988	0.748888016	0.693651021	0.650927007	0.476678997	0.693637013	0.696488976
Fredy	lc	416	1	1	0.706636012	0.651494026	0.701779008	0.721279025	0.717876971	0.684489012	0.654082	0.508969009	0.686865985	0.702005982
Fredy	cm	419	1	1	0.678182006	0.655525982	0.689148009	0.72773701	0.732474983	0.687350988	0.675011992	0.478262007	0.716057003	0.741832018
Diego	lc	9	0	0	0.267473996	0.220626995	0.431356996	0.371556997	0.372043014	0.139144003	0.227326006	0.166301996	0.141386002	NA
Diego	lc	13	0	0	0.267473996	0.220626995	0.431356996	0.371556997	0.372043014	0.139144003	0.227326006	0.166301996	0.141386002	NA
Diego	lc	15	0	0	0.267473996	0.220626995	0.431356996	0.371556997	0.372043014	0.139144003	0.227326006	0.166301996	0.141386002	NA
Diego	lc	15	0	0	0.267473996	0.220626995	0.431356996	0.371556997	0.372043014	0.139144003	0.227326006	0.166301996	0.141386002	NA
Diego	lc	16	0	0	0.267473996	0.220626995	0.431356996	0.371556997	0.372043014	0.139144003	0.227326006	0.166301996	0.141386002	NA
Diego	lc	17	0	0	0.267473996	0.220626995	0.431356996	0.371556997	0.372043014	0.139144003	0.227326006	0.166301996	0.141386002	NA
Diego	lc	18	0	0	0.267473996	0.220626995	0.431356996	0.371556997	0.372043014	0.139144003	0.227326006	0.166301996	0.141386002	NA
Blake	lc	19	0	0	0.263660014	0.213484004	0.428674012	0.364021003	0.369800001	0.163092002	0.236799002	0.176405996	0.136878997	NA
Diego	lc	25	0	0	0.267473996	0.220626995	0.431356996	0.371556997	0.372043014	0.139144003	0.227326006	0.166301996	0.141386002	NA
Diego	lc	34	0	0	0.299708009	0.269634008	0.468261987	0.457199007	0.459812999	0.333756	0.265960991	0.32249999	0.317696005	NA
Diego	lc	44	0	0	0.299708009	0.269634008	0.468261987	0.457199007	0.459812999	0.333756	0.265960991	0.32249999	0.317696005	NA
Blake	lc	47	0	1	0.288524002	0.253044009	0.456371009	0.434074998	0.433109999	0.26413399	0.260356009	0.233342007	0.197457999	NA
Blake	lc	47	0	1	0.288524002	0.253044009	0.456371009	0.434074998	0.433109999	0.26413399	0.260356009	0.233342007	0.197457999	NA
Blake	lc	47	0	1	0.288524002	0.253044009	0.456371009	0.434074998	0.433109999	0.26413399	0.260356009	0.233342007	0.197457999	NA
Blake	lc	47	0	0	0.288524002	0.253044009	0.456371009	0.434074998	0.433109999	0.26413399	0.260356009	0.233342007	0.197457999	NA
Diego	lc	52	0	0	0.299708009	0.269634008	0.468261987	0.457199007	0.459812999	0.333756	0.265960991	0.32249999	0.317696005	NA
Diego	lc	52	0	0	0.299708009	0.269634008	0.468261987	0.457199007	0.459812999	0.333756	0.265960991	0.32249999	0.317696005	NA
Diego	lc	52	0	0	0.299708009	0.269634008	0.468261987	0.457199007	0.459812999	0.333756	0.265960991	0.32249999	0.317696005	NA
Blake	lc	55	0	1	0.294420987	0.263621986	0.458175004	0.444689989	0.444306999	0.289352	0.257182986	0.25169	0.219049007	NA
Blake	lc	58	0	1	0.294420987	0.263621986	0.458175004	0.444689989	0.444306999	0.289352	0.257182986	0.25169	0.219049007	NA
Blake	lc	58	0	0	0.294629008	0.264254987	0.458476007	0.45154199	0.45165801	0.320668012	0.256745994	0.311547995	0.290080011	NA
Diego	lc	59	0	0	0.299708009	0.269634008	0.468261987	0.457199007	0.459812999	0.333756	0.265960991	0.32249999	0.317696005	NA
Diego	lc	59	0	0	0.294420987	0.263621986	0.458175004	0.444689989	0.444306999	0.289352	0.257182986	0.25169	0.219049007	NA
Diego	lc	59	0	0	0.294420987	0.263621986	0.458175004	0.444689989	0.444306999	0.289352	0.257182986	0.25169	0.219049007	NA
Blake	lc	60	0	1	0.294420987	0.263621986	0.458175004	0.444689989	0.444306999	0.289352	0.257182986	0.25169	0.219049007	NA
Diego	lc	61	0	0	0.299708009	0.269634008	0.468261987	0.457199007	0.459812999	0.333756	0.265960991	0.32249999	0.317696005	NA
Blake	lc	64	0	1	0.294420987	0.263621986	0.458175004	0.444689989	0.444306999	0.289352	0.257182986	0.25169	0.219049007	NA
Diego	lc	66	0	0	0.304926008	0.259519994	0.479012012	0.460123003	0.45749101	0.347808003	0.281572998	0.343082011	0.339711994	NA
Diego	lc	66	0	0	0.299708009	0.269634008	0.468261987	0.457199007	0.459812999	0.333756	0.265960991	0.32249999	0.317696005	NA
Blake	cm	67	0	0	0.294629008	0.264254987	0.458476007	0.45154199	0.45165801	0.320668012	0.256745994	0.311547995	0.290080011	NA
Blake	lc	68	0	0	0.304926008	0.259519994	0.479012012	0.460123003	0.45749101	0.347808003	0.281572998	0.343082011	0.339711994	NA
Diego	lc	69	0	0	0.299708009	0.269634008	0.468261987	0.457199007	0.459812999	0.333756	0.265960991	0.32249999	0.317696005	NA
Diego	lc	69	0	0	0.299708009	0.269634008	0.468261987	0.457199007	0.459812999	0.333756	0.265960991	0.32249999	0.317696005	NA
Diego	lc	69	0	0	0.299708009	0.269634008	0.468261987	0.457199007	0.459812999	0.333756	0.265960991	0.32249999	0.317696005	NA
Diego	lc	69	0	0	0.299708009	0.269634008	0.468261987	0.457199007	0.459812999	0.333756	0.265960991	0.32249999	0.317696005	NA
Diego	lc	70	0	0	0.299708009	0.269634008	0.468261987	0.457199007	0.459812999	0.333756	0.265960991	0.32249999	0.317696005	NA
Diego	lc	71	0	0	0.299708009	0.269634008	0.468261987	0.457199007	0.459812999	0.333756	0.265960991	0.32249999	0.317696005	NA
Blake	lc	72	0	0	0.304926008	0.259519994	0.479012012	0.460123003	0.45749101	0.347808003	0.281572998	0.343082011	0.339711994	NA
Fredy	lc	72	0	0	0.304926008	0.259519994	0.479012012	0.460123003	0.45749101	0.347808003	0.281572998	0.343082011	0.339711994	NA
Fredy	lc	72	0	1	0.304926008	0.259519994	0.479012012	0.460123003	0.45749101	0.347808003	0.281572998	0.343082011	0.339711994	NA
Diego	lc	73	0	0	0.304926008	0.259519994	0.479012012	0.460123003	0.45749101	0.347808003	0.281572998	0.343082011	0.339711994	NA
Diego	lc	76	0	0	0.352685004	0.353035986	0.556944013	0.522289991	0.472434998	0.44403699	0.394726992	0.397280008	0.428672999	NA
Diego	lc	77	0	0	0.582202971	0.571977019	0.636067986	0.674683988	0.648567975	0.546872973	0.40506199	0.575371027	0.573493004	NA
Diego	lc	77	0	1	0.344790012	0.309049994	0.507272005	0.49160701	0.472292006	0.383870006	0.332857013	0.365835011	0.393842012	NA
Diego	lc	77	0	0	0.582202971	0.571977019	0.636067986	0.674683988	0.648567975	0.546872973	0.40506199	0.575371027	0.573493004	NA
Blake	lc	82	0	1	0.344790012	0.309049994	0.507272005	0.49160701	0.472292006	0.383870006	0.332857013	0.365835011	0.393842012	NA
Diego	lc	82	0	0	0.344790012	0.309049994	0.507272005	0.49160701	0.472292006	0.383870006	0.332857013	0.365835011	0.393842012	NA
Blake	lc	83	0	0	0.353370994	0.350041002	0.548156023	0.528541028	0.47784099	0.450477988	0.356498986	0.390888005	0.423406988	NA
Blake	lc	84	0	0	0.352685004	0.353035986	0.556944013	0.522289991	0.472434998	0.44403699	0.394726992	0.397280008	0.428672999	NA
Diego	lc	84	0	0	0.344790012	0.309049994	0.507272005	0.49160701	0.472292006	0.383870006	0.332857013	0.365835011	0.393842012	NA
Fredy	lc	85	0	1	0.353370994	0.350041002	0.548156023	0.528541028	0.47784099	0.450477988	0.356498986	0.390888005	0.423406988	NA
Blake	lc	86	0	1	0.353370994	0.350041002	0.548156023	0.528541028	0.47784099	0.450477988	0.356498986	0.390888005	0.423406988	NA
Blake	lc	92	0	0	0.352685004	0.353035986	0.556944013	0.522289991	0.472434998	0.44403699	0.394726992	0.397280008	0.428672999	NA
Blake	lc	104	0	1	0.352685004	0.353035986	0.556944013	0.522289991	0.472434998	0.44403699	0.394726992	0.397280008	0.428672999	NA
Fredy	lc	104	0	0	0.352685004	0.353035986	0.556944013	0.522289991	0.472434998	0.44403699	0.394726992	0.397280008	0.428672999	NA
Diego	lc	104	0	0	0.344790012	0.309049994	0.507272005	0.49160701	0.472292006	0.383870006	0.332857013	0.365835011	0.393842012	NA
Blake	lc	111	0	1	0.443926007	0.454023004	0.615993977	0.58901298	0.538323998	0.484441996	0.434285998	0.489973992	0.499390006	NA
Blake	lc	112	0	1	0.352685004	0.353035986	0.556944013	0.522289991	0.472434998	0.44403699	0.394726992	0.397280008	0.428672999	NA
Diego	lc	113	0	0	0.43929401	0.396676004	0.607037008	0.568704009	0.515743971	0.475748003	0.436470002	0.451871008	0.477266014	NA
Blake	lc	123	0	1	0.427414	0.36777401	0.587621987	0.568961024	0.515608013	0.461183995	0.422277004	0.436749995	0.455853999	NA
Blake	lc	127	0	0	0.443926007	0.454023004	0.615993977	0.58901298	0.538323998	0.484441996	0.434285998	0.489973992	0.499390006	NA
Blake	lc	132	0	1	0.443926007	0.454023004	0.615993977	0.58901298	0.538323998	0.484441996	0.434285998	0.489973992	0.499390006	NA
Diego	lc	142	0	0	0.449230999	0.480966002	0.619442999	0.589259982	0.537808001	0.48537901	0.432375014	0.482959986	0.493295997	NA
Diego	lc	145	0	1	0.449230999	0.480966002	0.619442999	0.589259982	0.537808001	0.48537901	0.432375014	0.482959986	0.493295997	NA
Blake	lc	146	0	1	0.523670971	0.544918001	0.630954027	0.640761971	0.592468977	0.512548983	0.416792989	0.527453005	0.521984994	NA
Blake	cm	146	0	0	0.400364995	0.388906002	0.56881398	0.569730997	0.515201986	0.500172973	0.379626006	0.470070988	0.494657993	NA
Diego	lc	146	0	1	0.43929401	0.396676004	0.607037008	0.568704009	0.515743971	0.475748003	0.436470002	0.451871008	0.477266014	NA
Blake	lc	147	0	0	0.523670971	0.544918001	0.630954027	0.640761971	0.592468977	0.512548983	0.416792989	0.527453005	0.521984994	NA
Diego	lc	148	0	1	0.449230999	0.480966002	0.619442999	0.589259982	0.537808001	0.48537901	0.432375014	0.482959986	0.493295997	NA
Blake	cm	149	0	0	0.335617006	0.344669014	0.524367988	0.470759004	0.434846014	0.455529988	0.356397003	0.442128986	0.468436986	NA
Diego	lc	150	0	1	0.43929401	0.396676004	0.607037008	0.568704009	0.515743971	0.475748003	0.436470002	0.451871008	0.477266014	NA
Blake	lc	151	0	1	0.523670971	0.544918001	0.630954027	0.640761971	0.592468977	0.512548983	0.416792989	0.527453005	0.521984994	NA
Diego	lc	152	0	1	0.526822984	0.557995021	0.630571008	0.64261502	0.593617976	0.526802003	0.421550006	0.54104501	0.533568978	NA
Fredy	cm	153	0	0	0.400615007	0.38440901	0.564610004	0.57218802	0.521642983	0.481839001	0.375975996	0.486405998	0.503386021	NA
Blake	cm	156	0	0	0.407005012	0.392764986	0.582204998	0.57148701	0.520708978	0.489576995	0.412730992	0.488371015	0.504712999	NA
Diego	lc	160	0	1	0.526822984	0.557995021	0.630571008	0.64261502	0.593617976	0.526802003	0.421550006	0.54104501	0.533568978	NA
Blake	cm	161	0	0	0.441704988	0.53074801	0.604201019	0.600683987	0.546283007	0.516574025	0.433407992	0.536687016	0.532036006	NA
Fredy	cm	165	0	0	0.347092003	0.358770013	0.538738012	0.507161975	0.470180988	0.456508994	0.356949002	0.444469005	0.473266006	NA
Fredy	cm	165	0	0	0.438057989	0.489003986	0.604149997	0.599955022	0.544072986	0.514792025	0.433854997	0.526668012	0.527823985	NA
Fredy	cm	167	0	0	0.400364995	0.388906002	0.56881398	0.569730997	0.515201986	0.500172973	0.379626006	0.470070988	0.494657993	NA
Blake	cm	171	0	0	0.441704988	0.53074801	0.604201019	0.600683987	0.546283007	0.516574025	0.433407992	0.536687016	0.532036006	NA
Blake	lc	173	0	0	0.682403028	0.666379988	0.639468014	0.728116989	0.731727004	0.598446012	0.428456008	0.629168987	0.613182008	NA
Blake	lc	173	0	1	0.682403028	0.666379988	0.639468014	0.728116989	0.731727004	0.598446012	0.428456008	0.629168987	0.613182008	NA
Blake	lc	174	0	0	0.682403028	0.666379988	0.639468014	0.728116989	0.731727004	0.598446012	0.428456008	0.629168987	0.613182008	NA
Fredy	cm	174	0	0	0.438057989	0.489003986	0.604149997	0.599955022	0.544072986	0.514792025	0.433854997	0.526668012	0.527823985	NA
Diego	lc	175	0	0	0.682403028	0.666379988	0.639468014	0.728116989	0.731727004	0.598446012	0.428456008	0.629168987	0.613182008	NA
Blake	cm	178	0	0	0.407005012	0.392764986	0.582204998	0.57148701	0.520708978	0.489576995	0.412730992	0.488371015	0.504712999	NA
Blake	cm	178	0	0	0.441704988	0.53074801	0.604201019	0.600683987	0.546283007	0.516574025	0.433407992	0.536687016	0.532036006	NA
Blake	cm	178	0	0	0.441704988	0.53074801	0.604201019	0.600683987	0.546283007	0.516574025	0.433407992	0.536687016	0.532036006	NA
Fredy	cm	179	0	0	0.407005012	0.392764986	0.582204998	0.57148701	0.520708978	0.489576995	0.412730992	0.488371015	0.504712999	NA
Diego	lc	181	0	1	0.648617983	0.655389011	0.630764008	0.704064012	0.706439018	0.583118021	0.422814012	0.606105983	0.600228012	NA
Diego	lc	181	0	1	0.550930977	0.567475975	0.630815983	0.654516995	0.609427989	0.538155019	0.420215994	0.552761972	0.551851988	NA
Blake	cm	182	0	0	0.441704988	0.53074801	0.604201019	0.600683987	0.546283007	0.516574025	0.433407992	0.536687016	0.532036006	NA
Blake	cm	182	0	0	0.441704988	0.53074801	0.604201019	0.600683987	0.546283007	0.516574025	0.433407992	0.536687016	0.532036006	NA
Blake	cm	182	0	0	0.407005012	0.392764986	0.582204998	0.57148701	0.520708978	0.489576995	0.412730992	0.488371015	0.504712999	NA
Diego	lc	182	0	1	0.648617983	0.655389011	0.630764008	0.704064012	0.706439018	0.583118021	0.422814012	0.606105983	0.600228012	NA
Blake	lc	184	0	0	0.682403028	0.666379988	0.639468014	0.728116989	0.731727004	0.598446012	0.428456008	0.629168987	0.613182008	NA
Blake	lc	184	0	0	0.682403028	0.666379988	0.639468014	0.728116989	0.731727004	0.598446012	0.428456008	0.629168987	0.613182008	NA
Blake	lc	187	0	0	0.682403028	0.666379988	0.639468014	0.728116989	0.731727004	0.598446012	0.428456008	0.629168987	0.613182008	NA
Blake	cm	196	0	0	0.591139972	0.656648993	0.609727025	0.698706985	0.686676025	0.643158972	0.429288	0.649887979	0.620298982	NA
Blake	cm	206	0	0	0.544447005	0.627631009	0.622214973	0.654790998	0.607542992	0.620787978	0.43007201	0.598511994	0.571641982	NA
Blake	cm	208	0	0	0.544447005	0.627631009	0.622214973	0.654790998	0.607542992	0.620787978	0.43007201	0.598511994	0.571641982	NA
Blake	cm	214	0	0	0.566147029	0.632368028	0.612474024	0.666800976	0.622577012	0.627948999	0.411549985	0.590484977	0.58237499	NA
Blake	lc	227	0	0	0.703336	0.673551977	0.64022398	0.741868019	0.745409012	0.661956012	0.457488	0.677745998	0.656241	NA
Blake	lc	227	0	0	0.703336	0.673551977	0.64022398	0.741868019	0.745409012	0.661956012	0.457488	0.677745998	0.656241	NA
Fredy	cm	228	0	0	0.544447005	0.627631009	0.622214973	0.654790998	0.607542992	0.620787978	0.43007201	0.598511994	0.571641982	NA
Blake	cm	233	0	0	0.677679002	0.671959996	0.617160976	0.730956018	0.734780014	0.671467006	0.437662005	0.676482975	0.645126998	NA
Blake	cm	233	0	0	0.677679002	0.671959996	0.617160976	0.730956018	0.734780014	0.671467006	0.437662005	0.676482975	0.645126998	NA
Blake	cm	236	0	0	0.566147029	0.632368028	0.612474024	0.666800976	0.622577012	0.627948999	0.411549985	0.590484977	0.58237499	NA
Fredy	cm	236	0	0	0.703336	0.673551977	0.64022398	0.741868019	0.745409012	0.661956012	0.457488	0.677745998	0.656241	NA
Blake	cm	237	0	0	0.677679002	0.671959996	0.617160976	0.730956018	0.734780014	0.671467006	0.437662005	0.676482975	0.645126998	NA
Blake	lc	256	0	0	0.710999012	0.682386994	0.645132005	0.744828999	0.748134971	0.660681009	0.46193099	0.676501989	0.660152972	NA
Blake	cm	256	0	0	0.692170978	0.673340023	0.60838902	0.739893019	0.743059993	0.671739995	0.445914	0.69869101	0.668753028	NA
Blake	lc	257	0	0	0.281902999	0.235687003	0.449232012	0.41426301	0.418359995	0.185285002	0.246075004	0.195720002	0.166103005	NA
Blake	cm	259	0	0	0.677679002	0.671959996	0.617160976	0.730956018	0.734780014	0.671467006	0.437662005	0.676482975	0.645126998	NA
Blake	lc	298	0	0	0.716416001	0.688540995	0.702777982	0.737600982	0.725878	0.627963006	0.492715001	0.687061012	0.684926987	NA
Blake	cm	301	0	0	0.677679002	0.671959996	0.617160976	0.730956018	0.734780014	0.671467006	0.437662005	0.676482975	0.645126998	NA
Blake	cm	301	0	0	0.677679002	0.671959996	0.617160976	0.730956018	0.734780014	0.671467006	0.437662005	0.676482975	0.645126998	NA
Blake	cm	306	0	0	0.677679002	0.671959996	0.617160976	0.730956018	0.734780014	0.671467006	0.437662005	0.676482975	0.645126998	NA
Fredy	cm	312	0	1	0.715552986	0.686809003	0.62677002	0.746560991	0.747835994	0.659401	0.468737006	0.733274996	0.718707025	NA
Fredy	cm	341	0	0	0.716332018	0.674386024	0.631155014	0.748261988	0.748888016	0.650927007	0.476678997	0.693637013	0.696488976	NA
Blake	cm	343	0	1	0.716332018	0.674386024	0.631155014	0.748261988	0.748888016	0.650927007	0.476678997	0.693637013	0.696488976	NA
Blake	lc	364	0	0	0.706853986	0.660920024	0.708543003	0.720616996	0.717133999	0.641381979	0.496679991	0.672116995	0.679233015	NA
Blake	cm	400	0	0	0.716332018	0.674386024	0.631155014	0.748261988	0.748888016	0.650927007	0.476678997	0.693637013	0.696488976	NA
Blake	cm	402	0	0	0.678182006	0.655525982	0.689148009	0.72773701	0.732474983	0.675011992	0.478262007	0.716057003	0.741832018	NA
Blake	lc	402	0	0	0.681178987	0.653998017	0.714752018	0.725741029	0.728330016	0.655336022	0.474417001	0.692176998	0.707369983	NA
