# Supplementary material for: Plant species dispersed by Galapagos tortoises surf the wave of habitat suitability under anthropogenic climate change
Source: PLoS One. 2017 Jul 20;12(7):e0181333. doi: 10.1371/journal.pone.0181333 (PMC5519159; doi:10.1371/journal.pone.0181333)
Supplement: S1 File — (ZIP) [file pone.0181333.s003.zip › Data/Ocurrences_for_maxent/Occurrence_Passiflora_edulis.xls]

## Sheet: Search results
Species	Longitude	Latitude
Passiflora_edulis	173.94016	-39.14824
Passiflora_edulis	174.31183	-39.54825
Passiflora_edulis	177.54688	-37.898224
Passiflora_edulis	149.8266	-36.547684
Passiflora_edulis	150.1	-36.1
Passiflora_edulis	150.08023	-36.3264
Passiflora_edulis	150.1292	-36.11399
Passiflora_edulis	150.11526	-36.19116
Passiflora_edulis	150.03108	-36.35988
Passiflora_edulis	150.10747	-36.036835
Passiflora_edulis	150.03065	-36.35969
Passiflora_edulis	174.89685	-36.764862
Passiflora_edulis	149.8	-35.6
Passiflora_edulis	149.93	-35.71
Passiflora_edulis	149.9	-35.7
Passiflora_edulis	149.91	-35.75
Passiflora_edulis	149.9	-35.6
Passiflora_edulis	150.05571	-35.911034
Passiflora_edulis	150.08	-35.61
Passiflora_edulis	150.57852	-35.041317
Passiflora_edulis	150.58347	-35.15006
Passiflora_edulis	150.59933	-35.08884
Passiflora_edulis	150.6583	-35.1294
Passiflora_edulis	150.4395	-35.097984
Passiflora_edulis	150.67303	-35.05021
Passiflora_edulis	150.33351	-35.587845
Passiflora_edulis	150.21878	-35.77387
Passiflora_edulis	150.20851	-35.777534
Passiflora_edulis	150.3639	-35.567207
Passiflora_edulis	150.51247	-35.251015
Passiflora_edulis	150.61919	-35.01604
Passiflora_edulis	150.34427	-35.58993
Passiflora_edulis	150.46892	-35.337296
Passiflora_edulis	150.72586	-35.162766
Passiflora_edulis	150.44534	-35.36673
Passiflora_edulis	150.43944	-35.202915
Passiflora_edulis	173.64185	-35.814846
Passiflora_edulis	174.43327	-35.642902
Passiflora_edulis	150.86092	-34.41196
Passiflora_edulis	150.5	-34.6
Passiflora_edulis	150.5	-34.73
Passiflora_edulis	150.60149	-34.851147
Passiflora_edulis	150.48213	-34.960068
Passiflora_edulis	150.99635	-34.068924
Passiflora_edulis	150.67644	-34.558098
Passiflora_edulis	150.80994	-34.107384
Passiflora_edulis	150.5563	-34.864014
Passiflora_edulis	150.58179	-34.84298
Passiflora_edulis	150.73553	-34.750225
Passiflora_edulis	150.82527	-34.402317
Passiflora_edulis	150.54922	-34.841312
Passiflora_edulis	150.41306	-34.70079
Passiflora_edulis	150.51619	-34.730885
Passiflora_edulis	150.8767	-34.03355
Passiflora_edulis	150.83133	-34.075153
Passiflora_edulis	150.80092	-34.513767
Passiflora_edulis	150.56464	-34.85017
Passiflora_edulis	150.69957	-34.99749
Passiflora_edulis	150.58745	-34.765682
Passiflora_edulis	150.60162	-34.90084
Passiflora_edulis	150.88275	-34.377357
Passiflora_edulis	150.87854	-34.014652
Passiflora_edulis	150.78331	-34.454983
Passiflora_edulis	150.79178	-34.44756
Passiflora_edulis	151.0	-34.1
Passiflora_edulis	151.05234	-34.051666
Passiflora_edulis	151.06284	-34.08069
Passiflora_edulis	151.20576	-34.015633
Passiflora_edulis	151.057	-34.0725
Passiflora_edulis	151.05397	-34.04939
Passiflora_edulis	151.07533	-34.002563
Passiflora_edulis	151.01646	-34.024536
Passiflora_edulis	151.13074	-34.05914
Passiflora_edulis	151.01543	-34.017387
Passiflora_edulis	151.05309	-34.0518
Passiflora_edulis	115.4	-34.0
Passiflora_edulis	115.4	-34.0
Passiflora_edulis	150.98888	-33.7194
Passiflora_edulis	150.6207	-33.532524
Passiflora_edulis	150.99802	-33.90216
Passiflora_edulis	150.9259	-33.662846
Passiflora_edulis	150.9487	-33.920708
Passiflora_edulis	150.923	-33.51948
Passiflora_edulis	150.8868	-33.856102
Passiflora_edulis	150.68637	-33.603104
Passiflora_edulis	150.79372	-33.73365
Passiflora_edulis	150.62686	-33.523174
Passiflora_edulis	150.60022	-33.901344
Passiflora_edulis	150.66158	-33.39309
Passiflora_edulis	150.81921	-33.47504
Passiflora_edulis	150.76845	-33.541496
Passiflora_edulis	150.57838	-33.696278
Passiflora_edulis	150.98738	-33.758507
Passiflora_edulis	150.97478	-33.94887
Passiflora_edulis	150.74545	-33.72376
Passiflora_edulis	150.93881	-33.582577
Passiflora_edulis	150.93988	-33.71683
Passiflora_edulis	150.62921	-33.74781
Passiflora_edulis	150.9	-33.8
Passiflora_edulis	150.94641	-33.69041
Passiflora_edulis	150.60284	-33.90009
Passiflora_edulis	150.9029	-33.683704
Passiflora_edulis	150.92767	-33.684574
Passiflora_edulis	150.99841	-33.97277
Passiflora_edulis	150.98306	-33.714344
Passiflora_edulis	150.67967	-33.565655
Passiflora_edulis	150.94572	-33.741684
Passiflora_edulis	150.63385	-33.563343
Passiflora_edulis	150.98235	-33.71258
Passiflora_edulis	150.9428	-33.68857
Passiflora_edulis	150.76347	-33.512253
Passiflora_edulis	150.77715	-33.496117
Passiflora_edulis	150.92828	-33.6615
Passiflora_edulis	150.99591	-33.972088
Passiflora_edulis	150.6627	-33.591484
Passiflora_edulis	150.9	-33.9
Passiflora_edulis	150.8955	-33.500942
Passiflora_edulis	150.63159	-33.744167
Passiflora_edulis	150.63927	-33.542076
Passiflora_edulis	150.62709	-33.574215
Passiflora_edulis	150.68657	-33.56939
Passiflora_edulis	150.8226	-33.957775
Passiflora_edulis	150.6955	-33.54741
Passiflora_edulis	150.92166	-33.66364
Passiflora_edulis	151.08481	-33.75163
Passiflora_edulis	151.18845	-33.66919
Passiflora_edulis	151.45317	-33.41539
Passiflora_edulis	151.24367	-33.310234
Passiflora_edulis	151.39685	-33.422195
Passiflora_edulis	151.2241	-33.69415
Passiflora_edulis	151.05727	-33.653316
Passiflora_edulis	151.14246	-33.82821
Passiflora_edulis	151.31645	-33.63367
Passiflora_edulis	151.46216	-33.410107
Passiflora_edulis	151.23785	-33.391045
Passiflora_edulis	151.56636	-33.02355
Passiflora_edulis	151.41554	-33.47925
Passiflora_edulis	151.40805	-33.487614
Passiflora_edulis	151.08856	-33.781487
Passiflora_edulis	151.1797	-33.823067
Passiflora_edulis	151.37314	-33.357685
Passiflora_edulis	151.02176	-33.71064
Passiflora_edulis	151.13779	-33.74482
Passiflora_edulis	151.36513	-33.32725
Passiflora_edulis	151.19754	-33.461823
Passiflora_edulis	151.40935	-33.476177
Passiflora_edulis	151.36084	-33.524433
Passiflora_edulis	151.32379	-33.629707
Passiflora_edulis	151.11679	-33.989674
Passiflora_edulis	151.12117	-33.835625
Passiflora_edulis	151.23595	-33.801178
Passiflora_edulis	151.64003	-33.105545
Passiflora_edulis	151.1162	-33.69019
Passiflora_edulis	151.07217	-33.467964
Passiflora_edulis	151.29916	-33.548573
Passiflora_edulis	151.04945	-33.804207
Passiflora_edulis	151.62918	-33.114445
Passiflora_edulis	151.30524	-33.49013
Passiflora_edulis	151.01904	-33.672905
Passiflora_edulis	151.374	-33.516407
Passiflora_edulis	151.4287	-33.445675
Passiflora_edulis	151.37079	-33.3395
Passiflora_edulis	151.15627	-33.73822
Passiflora_edulis	151.03098	-33.763084
Passiflora_edulis	151.03952	-33.746365
Passiflora_edulis	151.46846	-33.112576
Passiflora_edulis	151.56166	-33.270584
Passiflora_edulis	151.02184	-33.740723
Passiflora_edulis	151.12637	-33.717037
Passiflora_edulis	151.41374	-33.477913
Passiflora_edulis	151.4296	-33.427013
Passiflora_edulis	151.43254	-33.395397
Passiflora_edulis	151.1	-33.6
Passiflora_edulis	151.42938	-33.439465
Passiflora_edulis	151.30081	-33.316757
Passiflora_edulis	151.31378	-33.642647
Passiflora_edulis	151.4	-33.2
Passiflora_edulis	151.13512	-33.77394
Passiflora_edulis	151.06163	-33.75576
Passiflora_edulis	151.32445	-33.63829
Passiflora_edulis	151.32219	-33.64231
Passiflora_edulis	151.23413	-33.751823
Passiflora_edulis	151.3216	-33.646095
Passiflora_edulis	151.38815	-33.449303
Passiflora_edulis	151.32297	-33.63015
Passiflora_edulis	151.27708	-33.688137
Passiflora_edulis	151.2	-33.8
Passiflora_edulis	151.41318	-33.443764
Passiflora_edulis	151.27867	-33.13354
Passiflora_edulis	151.40002	-33.48598
Passiflora_edulis	151.39023	-33.434002
Passiflora_edulis	151.41049	-33.47651
Passiflora_edulis	151.05782	-33.653324
Passiflora_edulis	151.37413	-33.516212
Passiflora_edulis	151.31609	-33.636696
Passiflora_edulis	151.37238	-33.381912
Passiflora_edulis	151.18631	-33.489346
Passiflora_edulis	151.08646	-33.73321
Passiflora_edulis	151.17824	-33.539963
Passiflora_edulis	151.0166	-33.8166
Passiflora_edulis	151.4549	-33.274746
Passiflora_edulis	151.19241	-33.669586
Passiflora_edulis	151.2583	-33.678646
Passiflora_edulis	151.4406	-33.401543
Passiflora_edulis	151.28633	-33.30815
Passiflora_edulis	151.52399	-33.1403
Passiflora_edulis	151.12398	-33.73142
Passiflora_edulis	151.23631	-33.7827
Passiflora_edulis	151.39833	-33.48723
Passiflora_edulis	151.41583	-33.504223
Passiflora_edulis	151.30751	-33.65087
Passiflora_edulis	151.0166	-33.8166
Passiflora_edulis	151.3569	-33.367634
Passiflora_edulis	151.36089	-33.064392
Passiflora_edulis	151.47412	-33.40259
Passiflora_edulis	151.43175	-33.397552
Passiflora_edulis	151.08234	-33.76092
Passiflora_edulis	151.27982	-33.22329
Passiflora_edulis	151.14912	-33.719215
Passiflora_edulis	151.54895	-33.278217
Passiflora_edulis	151.04971	-33.910645
Passiflora_edulis	151.38388	-33.386612
Passiflora_edulis	151.09158	-33.739437
Passiflora_edulis	151.37465	-33.37563
Passiflora_edulis	151.3435	-33.350338
Passiflora_edulis	151.15843	-33.735928
Passiflora_edulis	151.51239	-33.141872
Passiflora_edulis	151.06082	-33.695995
Passiflora_edulis	151.41774	-33.48801
Passiflora_edulis	151.15524	-33.735973
Passiflora_edulis	151.27754	-33.719707
Passiflora_edulis	151.33975	-33.384434
Passiflora_edulis	151.33968	-33.398827
Passiflora_edulis	151.51108	-33.217976
Passiflora_edulis	151.41211	-33.475544
Passiflora_edulis	151.39392	-33.490913
Passiflora_edulis	151.38007	-33.357155
Passiflora_edulis	151.16797	-33.820385
Passiflora_edulis	151.01971	-33.6905
Passiflora_edulis	151.1583	-33.752625
Passiflora_edulis	151.15074	-33.694427
Passiflora_edulis	151.47412	-33.094604
Passiflora_edulis	151.17824	-33.539963
Passiflora_edulis	151.60585	-33.03121
Passiflora_edulis	151.21446	-33.722576
Passiflora_edulis	151.42717	-33.443493
Passiflora_edulis	151.12633	-33.717007
Passiflora_edulis	151.51202	-33.21632
Passiflora_edulis	151.03517	-33.79815
Passiflora_edulis	151.033	-33.748516
Passiflora_edulis	151.1208	-33.657455
Passiflora_edulis	151.1535	-33.75921
Passiflora_edulis	151.39536	-33.482212
Passiflora_edulis	151.28055	-33.72358
Passiflora_edulis	151.20695	-33.74503
Passiflora_edulis	151.49486	-33.23298
Passiflora_edulis	151.29143	-33.672104
Passiflora_edulis	151.4088	-33.474277
Passiflora_edulis	151.21457	-33.683548
Passiflora_edulis	151.21576	-33.732357
Passiflora_edulis	151.42415	-33.468296
Passiflora_edulis	151.53656	-33.185314
Passiflora_edulis	151.07751	-33.719105
Passiflora_edulis	151.34662	-33.37977
Passiflora_edulis	151.40292	-33.39913
Passiflora_edulis	151.3277	-33.3924
Passiflora_edulis	151.41724	-33.435852
Passiflora_edulis	151.13248	-33.715794
Passiflora_edulis	151.23479	-33.749756
Passiflora_edulis	151.68106	-33.01309
Passiflora_edulis	151.10712	-33.713512
Passiflora_edulis	151.15483	-33.79666
Passiflora_edulis	151.15	-33.7333
Passiflora_edulis	151.4	-33.3
Passiflora_edulis	151.24594	-33.762127
Passiflora_edulis	151.54465	-33.295086
Passiflora_edulis	151.40628	-33.465588
Passiflora_edulis	151.04326	-33.685337
Passiflora_edulis	151.22545	-33.73385
Passiflora_edulis	151.31607	-33.636692
Passiflora_edulis	151.37439	-33.44732
Passiflora_edulis	151.0837	-33.787697
Passiflora_edulis	151.09145	-33.692623
Passiflora_edulis	151.41089	-33.509563
Passiflora_edulis	151.43349	-33.33346
Passiflora_edulis	151.40935	-33.476177
Passiflora_edulis	151.06638	-33.757694
Passiflora_edulis	151.32187	-33.60444
Passiflora_edulis	151.06345	-33.745647
Passiflora_edulis	151.4047	-33.37782
Passiflora_edulis	151.40858	-33.483147
Passiflora_edulis	151.45943	-33.261272
Passiflora_edulis	151.43047	-33.439476
Passiflora_edulis	151.59833	-33.032932
Passiflora_edulis	151.39392	-33.52098
Passiflora_edulis	151.22559	-33.419674
Passiflora_edulis	151.29681	-33.80925
Passiflora_edulis	151.37523	-33.34524
Passiflora_edulis	151.3219	-33.41341
Passiflora_edulis	151.70316	-33.000237
Passiflora_edulis	151.45766	-33.270267
Passiflora_edulis	151.41437	-33.483456
Passiflora_edulis	151.59846	-33.023914
Passiflora_edulis	151.38454	-33.50423
Passiflora_edulis	151.3951	-33.4825
Passiflora_edulis	151.4185	-33.422455
Passiflora_edulis	151.56201	-33.257355
Passiflora_edulis	151.60393	-33.016758
Passiflora_edulis	151.06985	-33.741882
Passiflora_edulis	151.22688	-33.384983
Passiflora_edulis	151.1578	-33.735176
Passiflora_edulis	151.39664	-33.465195
Passiflora_edulis	151.38739	-33.35585
Passiflora_edulis	151.2234	-33.686653
Passiflora_edulis	151.35353	-33.326653
Passiflora_edulis	151.42978	-33.47108
Passiflora_edulis	151.15637	-33.747726
Passiflora_edulis	151.3875	-33.50242
Passiflora_edulis	151.28569	-33.686363
Passiflora_edulis	151.37468	-33.520405
Passiflora_edulis	151.11145	-33.732605
Passiflora_edulis	151.12651	-33.717506
Passiflora_edulis	151.31508	-33.648083
Passiflora_edulis	151.36768	-33.345776
Passiflora_edulis	151.08682	-33.706978
Passiflora_edulis	151.12572	-33.652412
Passiflora_edulis	151.12415	-33.70256
Passiflora_edulis	151.64699	-33.0019
Passiflora_edulis	151.41048	-33.477886
Passiflora_edulis	151.41264	-33.48966
Passiflora_edulis	151.29614	-33.73376
Passiflora_edulis	151.2867	-33.420437
Passiflora_edulis	151.37775	-33.410656
Passiflora_edulis	151.1	-33.7
Passiflora_edulis	151.44002	-33.295204
Passiflora_edulis	151.34357	-33.23624
Passiflora_edulis	151.0499	-33.718147
Passiflora_edulis	151.36533	-33.344387
Passiflora_edulis	151.16437	-33.745266
Passiflora_edulis	151.27669	-33.654316
Passiflora_edulis	151.02856	-33.753403
Passiflora_edulis	151.40935	-33.476177
Passiflora_edulis	151.48476	-33.099243
Passiflora_edulis	151.39645	-33.357304
Passiflora_edulis	151.47256	-33.181976
Passiflora_edulis	151.31699	-33.333805
Passiflora_edulis	151.40483	-33.371933
Passiflora_edulis	151.17819	-33.735413
Passiflora_edulis	151.37758	-33.391
Passiflora_edulis	151.29684	-33.52748
Passiflora_edulis	151.13081	-33.74041
Passiflora_edulis	151.22305	-33.26384
Passiflora_edulis	151.29951	-33.49271
Passiflora_edulis	151.03435	-33.736813
Passiflora_edulis	151.15791	-33.737366
Passiflora_edulis	151.14157	-33.753155
Passiflora_edulis	151.09598	-33.73147
Passiflora_edulis	151.41231	-33.490192
Passiflora_edulis	151.31639	-33.649303
Passiflora_edulis	151.2136	-33.722404
Passiflora_edulis	151.22115	-33.732883
Passiflora_edulis	151.44846	-33.274666
Passiflora_edulis	151.3291	-33.614014
Passiflora_edulis	151.42328	-33.30681
Passiflora_edulis	151.13269	-33.73959
Passiflora_edulis	151.13515	-33.661266
Passiflora_edulis	151.06116	-33.728428
Passiflora_edulis	151.00703	-33.7404
Passiflora_edulis	151.24008	-33.755154
Passiflora_edulis	151.42328	-33.30681
Passiflora_edulis	151.31633	-33.639076
Passiflora_edulis	151.36206	-33.520256
Passiflora_edulis	151.00494	-33.701176
Passiflora_edulis	151.42314	-33.456783
Passiflora_edulis	151.28593	-33.70404
Passiflora_edulis	151.16115	-33.778427
Passiflora_edulis	150.9416	-32.726223
Passiflora_edulis	151.41446	-32.53467
Passiflora_edulis	151.79408	-32.65073
Passiflora_edulis	151.6929	-32.928253
Passiflora_edulis	151.53151	-32.916172
Passiflora_edulis	151.7101	-32.98929
Passiflora_edulis	151.69183	-32.93563
Passiflora_edulis	151.81981	-32.339596
Passiflora_edulis	151.48096	-32.793503
Passiflora_edulis	151.90244	-32.267635
Passiflora_edulis	151.97626	-32.26988
Passiflora_edulis	151.11041	-32.891663
Passiflora_edulis	151.75279	-32.32966
Passiflora_edulis	151.67374	-32.92723
Passiflora_edulis	151.0666	-32.82669
Passiflora_edulis	151.27301	-32.900806
Passiflora_edulis	151.80074	-32.280693
Passiflora_edulis	151.6231	-32.816742
Passiflora_edulis	151.70926	-32.96224
Passiflora_edulis	151.78491	-32.813404
Passiflora_edulis	151.80524	-32.29986
Passiflora_edulis	151.62128	-32.933975
Passiflora_edulis	151.4874	-32.79812
Passiflora_edulis	151.69942	-32.928493
Passiflora_edulis	151.75996	-32.40352
Passiflora_edulis	151.917	-32.31485
Passiflora_edulis	152.00797	-32.218624
Passiflora_edulis	152.10396	-32.718636
Passiflora_edulis	152.32431	-32.403774
Passiflora_edulis	152.35252	-32.377888
Passiflora_edulis	152.14003	-32.44385
Passiflora_edulis	152.00685	-32.22021
Passiflora_edulis	152.49788	-32.062836
Passiflora_edulis	152.03802	-32.67535
Passiflora_edulis	152.52847	-32.344646
Passiflora_edulis	152.13025	-32.475365
Passiflora_edulis	152.20872	-32.4185
Passiflora_edulis	152.39528	-32.09269
Passiflora_edulis	152.0066	-32.22898
Passiflora_edulis	152.53424	-32.205517
Passiflora_edulis	152.30817	-32.02973
Passiflora_edulis	152.20985	-32.4168
Passiflora_edulis	152.30565	-32.493206
Passiflora_edulis	152.24925	-32.34514
Passiflora_edulis	152.31541	-32.45366
Passiflora_edulis	152.00772	-32.22739
Passiflora_edulis	152.53313	-32.20631
Passiflora_edulis	152.5046	-32.388535
Passiflora_edulis	152.16727	-32.246746
Passiflora_edulis	152.35889	-32.411427
Passiflora_edulis	151.79471	-31.799643
Passiflora_edulis	152.68369	-31.160755
Passiflora_edulis	152.82745	-31.443897
Passiflora_edulis	152.97066	-31.193178
Passiflora_edulis	152.8636	-31.46286
Passiflora_edulis	152.83772	-31.592781
Passiflora_edulis	152.81728	-31.26343
Passiflora_edulis	152.58795	-31.972286
Passiflora_edulis	152.86954	-31.448458
Passiflora_edulis	152.88443	-31.465075
Passiflora_edulis	152.83408	-31.595312
Passiflora_edulis	152.82033	-31.61983
Passiflora_edulis	152.94557	-31.227335
Passiflora_edulis	152.56822	-31.964659
Passiflora_edulis	152.83281	-31.096981
Passiflora_edulis	152.8636	-31.46286
Passiflora_edulis	152.83125	-31.45846
Passiflora_edulis	152.48372	-31.273794
Passiflora_edulis	152.81187	-31.335604
Passiflora_edulis	152.56813	-31.910143
Passiflora_edulis	152.882	-31.442137
Passiflora_edulis	152.70644	-31.439165
Passiflora_edulis	152.40714	-31.340681
Passiflora_edulis	152.79538	-31.188507
Passiflora_edulis	152.4588	-31.83515
Passiflora_edulis	152.78703	-31.384638
Passiflora_edulis	152.87903	-31.447512
Passiflora_edulis	152.82518	-31.409325
Passiflora_edulis	152.79648	-31.164146
Passiflora_edulis	152.93127	-31.461926
Passiflora_edulis	159.08	-31.58
Passiflora_edulis	159.0791	-31.5791
Passiflora_edulis	-51.23	-30.03
Passiflora_edulis	-51.2	-30.03
Passiflora_edulis	152.67078	-30.644148
Passiflora_edulis	152.89897	-30.367388
Passiflora_edulis	152.92891	-30.152279
Passiflora_edulis	152.82063	-30.586683
Passiflora_edulis	152.90778	-30.538948
Passiflora_edulis	152.99597	-30.096867
Passiflora_edulis	152.6906	-30.6451
Passiflora_edulis	152.63484	-30.063803
Passiflora_edulis	152.6906	-30.645092
Passiflora_edulis	152.94025	-30.283587
Passiflora_edulis	152.89803	-30.789455
Passiflora_edulis	152.90958	-30.516317
Passiflora_edulis	152.82065	-30.586689
Passiflora_edulis	152.90535	-30.360271
Passiflora_edulis	152.68736	-30.18757
Passiflora_edulis	152.66756	-30.352032
Passiflora_edulis	152.99799	-30.330767
Passiflora_edulis	152.73042	-30.585173
Passiflora_edulis	152.85233	-30.597641
Passiflora_edulis	152.85997	-30.066942
Passiflora_edulis	152.34175	-30.75937
Passiflora_edulis	152.58714	-30.552763
Passiflora_edulis	152.641	-30.080063
Passiflora_edulis	152.85234	-30.597649
Passiflora_edulis	152.97763	-30.654528
Passiflora_edulis	152.76471	-30.076283
Passiflora_edulis	152.89589	-30.4487
Passiflora_edulis	152.95998	-30.362556
Passiflora_edulis	152.77603	-30.025312
Passiflora_edulis	152.97867	-30.53131
Passiflora_edulis	152.67078	-30.64414
Passiflora_edulis	152.58386	-30.5902
Passiflora_edulis	152.98364	-30.12466
Passiflora_edulis	152.63565	-30.063631
Passiflora_edulis	152.90526	-30.478577
Passiflora_edulis	152.592	-30.589144
Passiflora_edulis	152.94652	-30.224932
Passiflora_edulis	152.61789	-30.422915
Passiflora_edulis	152.89803	-30.789461
Passiflora_edulis	152.7	-30.3
Passiflora_edulis	152.90408	-30.59038
Passiflora_edulis	152.87741	-30.642244
Passiflora_edulis	152.87741	-30.642252
Passiflora_edulis	153.14041	-30.281729
Passiflora_edulis	153.09476	-30.374718
Passiflora_edulis	153.0055	-30.58324
Passiflora_edulis	153.13084	-30.252274
Passiflora_edulis	153.1929	-30.135244
Passiflora_edulis	153.18024	-30.178097
Passiflora_edulis	153.19305	-30.13556
Passiflora_edulis	153.07784	-30.03992
Passiflora_edulis	153.12088	-30.292217
Passiflora_edulis	153.11612	-30.019203
Passiflora_edulis	153.12068	-30.307016
Passiflora_edulis	153.00989	-30.586897
Passiflora_edulis	153.12894	-30.248892
Passiflora_edulis	153.18729	-30.176329
Passiflora_edulis	153.1002	-30.35728
Passiflora_edulis	153.08711	-30.327076
Passiflora_edulis	153.01738	-30.118914
Passiflora_edulis	153.10335	-30.279598
Passiflora_edulis	153.01515	-30.541243
Passiflora_edulis	153.01974	-30.119156
Passiflora_edulis	153.06387	-30.90262
Passiflora_edulis	153.04672	-30.259226
Passiflora_edulis	153.19304	-30.07681
Passiflora_edulis	153.09204	-30.329718
Passiflora_edulis	153.20041	-30.11866
Passiflora_edulis	153.14201	-30.204163
Passiflora_edulis	153.00989	-30.586903
Passiflora_edulis	153.01068	-30.59701
Passiflora_edulis	153.11919	-30.238647
Passiflora_edulis	153.00212	-30.14959
Passiflora_edulis	153.20584	-30.067728
Passiflora_edulis	153.13397	-30.047272
Passiflora_edulis	153.17836	-30.179472
Passiflora_edulis	153.00818	-30.584919
Passiflora_edulis	153.11232	-30.213793
Passiflora_edulis	153.01569	-30.54079
Passiflora_edulis	153.07678	-30.270075
Passiflora_edulis	153.15382	-30.208618
Passiflora_edulis	152.68279	-29.998959
Passiflora_edulis	152.5085	-29.001669
Passiflora_edulis	152.41562	-29.316446
Passiflora_edulis	152.81084	-29.158054
Passiflora_edulis	152.93056	-29.973671
Passiflora_edulis	152.68277	-29.998951
Passiflora_edulis	152.78206	-29.765186
Passiflora_edulis	152.54424	-29.946806
Passiflora_edulis	152.87932	-29.520065
Passiflora_edulis	152.45592	-29.192282
Passiflora_edulis	152.43681	-29.30142
Passiflora_edulis	152.43617	-29.071144
Passiflora_edulis	152.39517	-29.89389
Passiflora_edulis	152.50136	-29.21043
Passiflora_edulis	152.37573	-29.907156
Passiflora_edulis	152.9845	-29.93255
Passiflora_edulis	153.12514	-29.919865
Passiflora_edulis	153.34958	-29.44024
Passiflora_edulis	153.12059	-29.995123
Passiflora_edulis	153.4154	-29.014381
Passiflora_edulis	153.33635	-29.49261
Passiflora_edulis	153.24326	-29.925568
Passiflora_edulis	153.06323	-29.896446
Passiflora_edulis	153.36234	-29.25698
Passiflora_edulis	153.15186	-29.780848
Passiflora_edulis	153.33934	-29.429281
Passiflora_edulis	153.2301	-29.951302
Passiflora_edulis	153.02069	-29.787146
Passiflora_edulis	153.36201	-29.40424
Passiflora_edulis	153.12282	-29.929117
Passiflora_edulis	153.12851	-29.915802
Passiflora_edulis	153.11403	-29.946047
Passiflora_edulis	153.23582	-29.847517
Passiflora_edulis	153.11295	-29.905428
Passiflora_edulis	153.1681	-29.43247
Passiflora_edulis	153.18732	-29.232971
Passiflora_edulis	153.1904	-29.230259
Passiflora_edulis	153.14827	-29.9776
Passiflora_edulis	-58.0	-29.0
Passiflora_edulis	-56.23	-28.21
Passiflora_edulis	31.875	-28.875
Passiflora_edulis	32.4	-28.31
Passiflora_edulis	32.375	-28.375
Passiflora_edulis	152.5738	-28.536522
Passiflora_edulis	152.75206	-28.36546
Passiflora_edulis	152.7166	-28.4666
Passiflora_edulis	152.96535	-28.345821
Passiflora_edulis	152.17372	-28.656256
Passiflora_edulis	152.51035	-28.61935
Passiflora_edulis	152.47795	-28.280737
Passiflora_edulis	152.6681	-28.451033
Passiflora_edulis	152.73337	-28.813585
Passiflora_edulis	152.48369	-28.674492
Passiflora_edulis	152.41	-28.5
Passiflora_edulis	152.66301	-28.449215
Passiflora_edulis	152.8133	-28.361044
Passiflora_edulis	152.69629	-28.59823
Passiflora_edulis	152.74179	-28.805027
Passiflora_edulis	152.31369	-28.972038
Passiflora_edulis	152.66301	-28.449226
Passiflora_edulis	153.47089	-28.352596
Passiflora_edulis	153.31776	-28.55398
Passiflora_edulis	153.32494	-28.83276
Passiflora_edulis	153.60536	-28.670883
Passiflora_edulis	153.46169	-28.2078
Passiflora_edulis	153.6294	-28.641756
Passiflora_edulis	153.13887	-28.654905
Passiflora_edulis	153.33034	-28.239876
Passiflora_edulis	153.57611	-28.364468
Passiflora_edulis	153.54161	-28.503618
Passiflora_edulis	153.50838	-28.476116
Passiflora_edulis	153.46075	-28.239292
Passiflora_edulis	153.53598	-28.500633
Passiflora_edulis	153.55702	-28.430077
Passiflora_edulis	153.61333	-28.71272
Passiflora_edulis	153.47336	-28.326889
Passiflora_edulis	153.38914	-28.957903
Passiflora_edulis	153.41922	-28.815466
Passiflora_edulis	153.29155	-28.257639
Passiflora_edulis	153.56258	-28.263437
Passiflora_edulis	153.40677	-28.96795
Passiflora_edulis	153.62195	-28.656069
Passiflora_edulis	153.57507	-28.257565
Passiflora_edulis	153.57661	-28.36176
Passiflora_edulis	153.3588	-28.975399
Passiflora_edulis	153.45152	-28.590946
Passiflora_edulis	153.41617	-28.969591
Passiflora_edulis	153.40561	-28.998064
Passiflora_edulis	153.57507	-28.257565
Passiflora_edulis	153.54218	-28.211155
Passiflora_edulis	153.54005	-28.796345
Passiflora_edulis	153.48982	-28.556664
Passiflora_edulis	153.32965	-28.979626
Passiflora_edulis	153.52481	-28.471083
Passiflora_edulis	153.50978	-28.47621
Passiflora_edulis	153.31631	-28.933065
Passiflora_edulis	153.3	-28.7
Passiflora_edulis	153.31366	-28.832787
Passiflora_edulis	153.21875	-28.275217
Passiflora_edulis	153.3154	-28.961832
Passiflora_edulis	153.17445	-28.32891
Passiflora_edulis	153.58995	-28.640846
Passiflora_edulis	153.21915	-28.27479
Passiflora_edulis	153.41924	-28.82088
Passiflora_edulis	153.31674	-28.940727
Passiflora_edulis	153.54366	-28.503609
Passiflora_edulis	153.40036	-28.816109
Passiflora_edulis	153.4723	-28.925957
Passiflora_edulis	153.23143	-28.70941
Passiflora_edulis	153.5002	-28.558638
Passiflora_edulis	153.1829	-28.476591
Passiflora_edulis	153.39067	-28.960093
Passiflora_edulis	153.436	-28.90803
Passiflora_edulis	153.4471	-28.743664
Passiflora_edulis	153.34607	-28.596516
Passiflora_edulis	153.36543	-28.377832
Passiflora_edulis	153.49207	-28.220345
Passiflora_edulis	153.09094	-28.460436
Passiflora_edulis	153.54005	-28.796345
Passiflora_edulis	153.53758	-28.502884
Passiflora_edulis	153.53545	-28.497324
Passiflora_edulis	153.50243	-28.298832
Passiflora_edulis	153.41228	-28.941164
Passiflora_edulis	153.57507	-28.257565
Passiflora_edulis	153.55353	-28.239994
Passiflora_edulis	153.39223	-28.261179
Passiflora_edulis	153.2753	-28.820032
Passiflora_edulis	153.22258	-28.398903
Passiflora_edulis	153.46509	-28.932669
Passiflora_edulis	153.26439	-28.377163
Passiflora_edulis	153.38155	-28.48443
Passiflora_edulis	153.56258	-28.263437
Passiflora_edulis	153.2	-28.4
Passiflora_edulis	153.61516	-28.664774
Passiflora_edulis	153.25688	-28.346615
Passiflora_edulis	153.4515	-28.590496
Passiflora_edulis	-56.82	-27.45
Passiflora_edulis	-56.82	-27.45
Passiflora_edulis	-56.82	-27.45
Passiflora_edulis	-56.73	-27.72
Passiflora_edulis	-56.73	-27.72
Passiflora_edulis	-56.73	-27.72
Passiflora_edulis	-55.59	-27.44
Passiflora_edulis.	-55.34	-27.16
Passiflora_edulis	-55.72	-27.78
Passiflora_edulis	-55.92	-27.48
Passiflora_edulis.	-55.34	-27.16
Passiflora_edulis	-55.92	-27.48
Passiflora_edulis	-55.57	-27.28
Passiflora_edulis	-55.59	-27.44
Passiflora_edulis	-55.72	-27.78
Passiflora_edulis	-55.34	-27.16
Passiflora_edulis	-54.81	-27.11
Passiflora_edulis	32.625	-27.375
Passiflora_edulis	152.0	-27.2
Passiflora_edulis	153.4	-27.4
Passiflora_edulis	-56.78	-26.1
Passiflora_edulis	-55.58	-26.28
Passiflora_edulis	-55.58	-26.28
Passiflora_edulis	-54.95	-26.63
Passiflora_edulis	-54.58	-26.64
Passiflora_edulis	-54.72	-26.92
Passiflora_edulis	-54.92	-26.88
Passiflora_edulis	-53.96	-26.64
Passiflora_edulis	-53.89	-26.39
Passiflora_edulis	-53.78	-26.02
Passiflora_edulis.	-53.78	-26.02
Passiflora_edulis	-57.55	-25.17
Passiflora_edulis	-56.83	-26.0
Passiflora_edulis	-54.58	-25.6
Passiflora_edulis	-53.98	-26.0
Passiflora_edulis.	-49.216667	-25.283333
Passiflora_edulis	-49.27	-25.43
Passiflora_edulis	-49.27	-25.43
Passiflora_edulis	-49.08	-25.3
Passiflora_edulis	-48.32	-25.32
Passiflora_edulis	-48.75	-25.5
Passiflora_edulis	-48.3	-25.3
Passiflora_edulis	-48.29	-25.25
Passiflora_edulis	27.625	-25.625
Passiflora_edulis	30.875	-25.375
Passiflora_edulis	30.875	-25.125
Passiflora_edulis	30.625	-25.375
Passiflora_edulis	30.875	-25.625
Passiflora_edulis	31.125	-25.875
Passiflora_edulis	31.125	-25.875
Passiflora_edulis	-54.44	-24.3
Passiflora_edulis	-48.83	-24.5
Passiflora_edulis	30.875	-24.875
Passiflora_edulis	-64.95	-23.78
Passiflora_edulis	-46.33	-23.96
Passiflora_edulis	-46.33	-23.96
Passiflora_edulis	-46.33	-23.96
Passiflora_edulis	-46.88	-23.52
Passiflora_edulis	-45.97	-23.31
Passiflora_edulis	-45.95	-23.3
Passiflora_edulis	29.875	-23.875
Passiflora_edulis	30.125	-23.625
Passiflora_edulis	-47.06	-22.91
Passiflora_edulis	-47.06	-22.91
Passiflora_edulis.	-44.542778	-22.42361
Passiflora_edulis	-44.23	-22.88
Passiflora_edulis.	-44.566666	-22.25
Passiflora_edulis	-44.57	-22.47
Passiflora_edulis.	-44.566666	-22.25
Passiflora_edulis	-43.31	-22.02
Passiflora_edulis	-43.2	-22.9
Passiflora_edulis	-43.23	-22.98
Passiflora_edulis	-43.27	-22.98
Passiflora_edulis	-42.53	-22.28
Passiflora_edulis.	-42.25	-22.5
Passiflora_edulis	-42.75	-22.37
Passiflora_edulis.	-42.25	-22.5
Passiflora_edulis.	-42.836945	-22.076666
Passiflora_edulis	-42.75	-22.37
Passiflora_edulis.	-42.25	-22.5
Passiflora_edulis	30.375	-22.875
Passiflora_edulis	166.43837	-22.30522
Passiflora_edulis	166.47997	-22.19358
Passiflora_edulis	166.44444	-22.2725
Passiflora_edulis	166.53613	-22.19872
Passiflora_edulis	-46.36	-21.89
Passiflora_edulis	-46.38	-21.93
Passiflora_edulis	-46.56	-21.79
Passiflora_edulis	-46.56	-21.79
Passiflora_edulis	-42.37	-21.98
Passiflora_edulis	47.42	-21.27
Passiflora_edulis	165.94252	-21.79741
Passiflora_edulis	165.27222	-21.227777
Passiflora_edulis	-50.02	-20.48
Passiflora_edulis	-42.88	-20.75
Passiflora_edulis	-40.5	-20.6
Passiflora_edulis	34.123055	-19.239723
Passiflora_edulis	34.123055	-19.239723
Passiflora_edulis	33.151108	-18.945
Passiflora_edulis	47.93	-18.92
Passiflora_edulis	-63.2	-17.8
Passiflora_edulis	-67.72	-16.2
Passiflora_edulis	-67.72	-16.2
Passiflora_edulis	-62.5	-16.63
Passiflora_edulis	-39.03	-16.05
Passiflora_edulis.	-39.033333	-16.05
Passiflora_edulis	-67.33	-15.5
Passiflora_edulis	-56.1	-15.6
Passiflora_edulis	-40.13	-15.09
Passiflora_edulis	37.04	-15.39
Passiflora_edulis	-67.54	-14.44
Passiflora_edulis	-66.62	-14.5
Passiflora_edulis	-40.111683	-14.441233
Passiflora_edulis	-40.11	-14.44
Passiflora_edulis	-39.1	-14.5
Passiflora_edulis.	-39.116665	-14.483334
Passiflora_edulis	-39.087223	-14.423889
Passiflora_edulis	-39.02	-14.32
Passiflora_edulis	-39.28	-14.59
Passiflora_edulis.	-39.09111	-14.777223
Passiflora_edulis	-39.32	-14.47
Passiflora_edulis	-39.27	-14.58
Passiflora_edulis	-39.09	-14.78
Passiflora_edulis	-72.57	-13.13
Passiflora_edulis	-72.7	-12.85
Passiflora_edulis	-72.73	-12.33
Passiflora_edulis	-72.67	-12.78
Passiflora_edulis	-72.78	-12.82
Passiflora_edulis	-72.55	-12.73
Passiflora_edulis	-72.34	-12.64
Passiflora_edulis	-72.28	-12.69
Passiflora_edulis	-72.18	-12.42
Passiflora_edulis	-69.08	-12.61
Passiflora_edulis	-69.08	-12.61
Passiflora_edulis	-38.4	-12.9
Passiflora_edulis	-38.37	-12.95
Passiflora_edulis	-75.78	-10.5
Passiflora_edulis	-75.44	-10.44
Passiflora_edulis	-75.44	-10.45
Passiflora_edulis	-75.52	-10.29
Passiflora_edulis	-75.29	-10.89
Passiflora_edulis	147.75	-9.15
Passiflora_edulis	147.75	-9.15
Passiflora_edulis	-37.7	-8.78
Passiflora_edulis	35.62	-8.6
Passiflora_edulis	35.62	-8.6
Passiflora_edulis	-39.091	-7.388
Passiflora_edulis	37.73	-6.98
Passiflora_edulis	147.53	-6.48
Passiflora_edulis	147.53334	-6.483333
Passiflora_edulis	-79.07	-5.98
Passiflora_edulis	-78.68	-5.32
Passiflora_edulis	-78.83	-5.25
Passiflora_edulis	38.4	-5.07
Passiflora_edulis	38.42	-5.07
Passiflora_edulis	145.01	-5.78
Passiflora_edulis	-79.37	-4.05
Passiflora_edulis	-79.2	-4.28
Passiflora_edulis	-79.09	-5.0
Passiflora_edulis	-78.17	-4.47
Passiflora_edulis	37.98	-4.32
Passiflora_edulis	38.38	-4.77
Passiflora_edulis	-78.17	-3.5
Passiflora_edulis	-78.2	-3.5
Passiflora_edulis	-73.33	-3.8
Passiflora_edulis	-73.27	-3.69
Passiflora_edulis	-60.03	-3.1
Passiflora_edulis	-60.03	-3.1
Passiflora_edulis.	-79.916	-2.75
Passiflora_edulis	-79.92	-2.75
Passiflora_edulis.	-79.916	-2.75
Passiflora_edulis	-79.92	-2.75
Passiflora_edulis	-79.95	-2.02
Passiflora_edulis	-60.0	-2.9
Passiflora_edulis	-59.97	-2.88
Passiflora_edulis.	-59.966667	-2.8833332
Passiflora_edulis	-59.966667	-2.8833334
Passiflora_edulis	10.57	-2.47
Passiflora_edulis	10.565	-2.4733334
Passiflora_edulis.	10.565	-2.4733334
Passiflora_edulis	14.07	-2.12
Passiflora_edulis	14.067	-2.116
Passiflora_edulis	14.07	-2.29
Passiflora_edulis.	14.067	-2.285
Passiflora_edulis	-79.97	-2.0
Passiflora_edulis	-78.366	-1.4
Passiflora_edulis	-78.37	-1.4
Passiflora_edulis.	-78.4	-1.38
Passiflora_edulis	-78.36667	-1.4
Passiflora_edulis	-48.4	-1.12
Passiflora_edulis	9.58	-1.8903333
Passiflora_edulis.	-90.3	-0.68
Passiflora_edulis	-80.43	-0.62
Passiflora_edulis	-80.433	-0.616
Passiflora_edulis	-80.12	-0.7
Passiflora_edulis.	-80.116	-0.7
Passiflora_edulis	-79.17	-0.2
Passiflora_edulis	-79.366	-0.583
Passiflora_edulis	-79.366	-0.35
Passiflora_edulis.	-79.37	-0.58
Passiflora_edulis	-79.37	-0.35
Passiflora_edulis	-79.37	-0.58
Passiflora_edulis	-78.5	-0.22
Passiflora_edulis.	-78.97	-0.01
Passiflora_edulis	-77.99	-0.43
Passiflora_edulis	-76.87	-0.83
Passiflora_edulis	-76.866	-0.833
Passiflora_edulis.	-76.43	-0.67
Passiflora_edulis	-76.87	-0.83
Passiflora_edulis	-76.866	-0.833
Passiflora_edulis	-79.58	0.17
Passiflora_edulis.	-79.03	0.08
Passiflora_edulis	-79.73	0.35
Passiflora_edulis	-79.12	0.05
Passiflora_edulis	-79.73	0.35
Passiflora_edulis.	-79.03	0.08
Passiflora_edulis	-79.17	0.2
Passiflora_edulis	-79.37	0.58
Passiflora_edulis	-78.52	0.47
Passiflora_edulis.	-77.87	0.43
Passiflora_edulis	-75.866	0.083
Passiflora_edulis	-75.87	0.08
Passiflora_edulis.	23.431	1.294
Passiflora_edulis	-76.3078	3.51246
Passiflora_edulis.	-76.3078	3.51246
Passiflora_edulis	-76.3078	3.51246
Passiflora_edulis	115.833	3.666
Passiflora_edulis	-74.7889	4.2848
Passiflora_edulis.	-74.7889	4.2848
Passiflora_edulis	-74.7889	4.2848
Passiflora_edulis	-67.57	4.9
Passiflora_edulis	-52.152	4.55
Passiflora_edulis.	-52.3333	4.9333
Passiflora_edulis	-52.3173	4.9422
Passiflora_edulis	-87.05688	5.54369
Passiflora_edulis.	-58.616665	5.016667
Passiflora_edulis	10.2	5.93
Passiflora_edulis	-76.02	6.8
Passiflora_edulis	-75.79	6.07
Passiflora_edulis.	-75.79	6.07
Passiflora_edulis	-75.79	6.07
Passiflora_edulis	-75.79	6.07
Passiflora_edulis	-75.79	6.07
Passiflora_edulis.	-73.35	6.15
Passiflora_edulis	-73.35	6.15
Passiflora_edulis	-73.35	6.15
Passiflora_edulis	-73.35	6.15
Passiflora_edulis.	-61.63	6.73
Passiflora_edulis	2.1166666	6.983333
Passiflora_edulis	2.1166666	6.983333
Passiflora_edulis.	158.167	6.917
Passiflora_edulis	2.7333333	7.016667
Passiflora_edulis	2.7333333	7.016667
Passiflora_edulis	36.233334	7.266667
Passiflora_edulis.	36.14	7.17
Passiflora_edulis	36.166668	7.266667
Passiflora_edulis	36.14	7.17
Passiflora_edulis	36.14	7.17
Passiflora_edulis.	36.14	7.17
Passiflora_edulis	-83.15	8.85
Passiflora_edulis	-83.15833	8.855556
Passiflora_edulis	-82.79	8.92
Passiflora_edulis.	-82.78889	8.92083
Passiflora_edulis	-82.7729	8.90318
Passiflora_edulis	-82.789	8.921
Passiflora_edulis	-82.7729	8.90318
Passiflora_edulis.	-82.98192	8.861
Passiflora_edulis	-82.77	8.9
Passiflora_edulis	-82.76	8.95
Passiflora_edulis	-82.59	8.86
Passiflora_edulis.	-82.7729	8.90318
Passiflora_edulis	-82.77	8.95
Passiflora_edulis	-80.12	8.61
Passiflora_edulis	-80.12	8.61
Passiflora_edulis.	-80.59	8.68
Passiflora_edulis	-79.65	8.95
Passiflora_edulis	-71.066666	8.633333
Passiflora_edulis	-71.1233	8.65222
Passiflora_edulis.	-71.06	8.62
Passiflora_edulis	-62.6	8.04
Passiflora_edulis	36.05	8.2
Passiflora_edulis	36.05	8.2
Passiflora_edulis.	-85.077225	9.65056
Passiflora_edulis	-85.077225	9.65056
Passiflora_edulis	-85.077225	9.65056
Passiflora_edulis	-84.11	9.83
Passiflora_edulis.	-84.07	9.93
Passiflora_edulis	-84.084724	9.79306
Passiflora_edulis	-84.145	9.78
Passiflora_edulis	-84.13	9.74
Passiflora_edulis.	-84.119446	9.8375
Passiflora_edulis	-84.04	9.83
Passiflora_edulis	-84.1	9.60833
Passiflora_edulis	-84.08	9.79
Passiflora_edulis.	-84.14	9.78
Passiflora_edulis	-84.020836	9.84306
Passiflora_edulis	-84.0675	9.99806
Passiflora_edulis	-84.11	9.83
Passiflora_edulis.	-84.1	9.93
Passiflora_edulis	-84.04	9.93
Passiflora_edulis	-84.08	9.79
Passiflora_edulis	-84.020836	9.84306
Passiflora_edulis.	-84.020836	9.84306
Passiflora_edulis	-84.041664	9.93611
Passiflora_edulis	-84.084724	9.79306
Passiflora_edulis	-84.084724	9.79306
Passiflora_edulis.	-83.06333	9.11139
Passiflora_edulis	-83.95	9.77
Passiflora_edulis	-83.98	9.79
Passiflora_edulis	-83.06333	9.11139
Passiflora_edulis.	-83.83201	9.59866
Passiflora_edulis	-83.98333	9.79167
Passiflora_edulis	-83.06333	9.11139
Passiflora_edulis	-83.98333	9.79167
Passiflora_edulis.	-83.98333	9.79167
Passiflora_edulis	-83.06333	9.11139
Passiflora_edulis	-83.98	9.77
Passiflora_edulis	-83.98333	9.79167
Passiflora_edulis.	-83.88	9.79
Passiflora_edulis	-79.42	9.17
Passiflora_edulis	-72.92	9.58
Passiflora_edulis	-70.22	9.243889
Passiflora_edulis.	42.01	9.24
Passiflora_edulis	42.01	9.24
Passiflora_edulis	42.01	9.24
Passiflora_edulis	42.01	9.24
Passiflora_edulis.	42.01	9.24
Passiflora_edulis	-84.66	10.95
Passiflora_edulis	-84.83	10.33
Passiflora_edulis	-84.45	10.08194
Passiflora_edulis.	-84.26	10.16
Passiflora_edulis	-84.45	10.08
Passiflora_edulis	-84.83	10.33
Passiflora_edulis	-84.74	10.24
Passiflora_edulis.	-84.16	10.1
Passiflora_edulis	-84.08	10.06
Passiflora_edulis	-83.9519	10.0114
Passiflora_edulis	-83.76	10.01
Passiflora_edulis.	-84.0	10.43
Passiflora_edulis	-83.78	10.21
Passiflora_edulis	-67.6	10.25
Passiflora_edulis	-67.27	10.38
Passiflora_edulis.	-66.92	10.5
Passiflora_edulis	-66.92	10.5
Passiflora_edulis	-66.92	10.5
Passiflora_edulis	77.48	10.23
Passiflora_edulis.	-86.22	11.83
Passiflora_edulis	-85.52	11.48
Passiflora_edulis	-85.98	11.85
Passiflora_edulis	-85.48	11.48
Passiflora_edulis.	-84.43	11.73
Passiflora_edulis	-86.2	12.93
Passiflora_edulis	-86.23	12.08
Passiflora_edulis	-86.48	12.35
Passiflora_edulis.	-86.88	12.42
Passiflora_edulis	-86.18	12.03
Passiflora_edulis	-85.38	12.19
Passiflora_edulis	-84.2	12.82
Passiflora_edulis.	108.65	12.13
Passiflora_edulis	108.493614	12.063333
Passiflora_edulis	-89.25	13.67
Passiflora_edulis	-89.93	13.82
Passiflora_edulis.	-88.95	13.35
Passiflora_edulis	-87.02	13.98
Passiflora_edulis	-86.58	13.75
Passiflora_edulis	-86.33	13.2
Passiflora_edulis.	-86.3	13.22
Passiflora_edulis	-86.28	13.22
Passiflora_edulis	-86.3	13.22
Passiflora_edulis	-86.0	13.03
Passiflora_edulis.	-86.0	13.03
Passiflora_edulis	144.89	13.51
Passiflora_edulis	-90.5	14.6
Passiflora_edulis	-89.35	14.42
Passiflora_edulis.	-89.35	14.42
Passiflora_edulis	-88.18	14.33
Passiflora_edulis	-88.18	14.33
Passiflora_edulis	-87.18	14.06
Passiflora_edulis.	-87.97	14.7
Passiflora_edulis	-87.12	14.17
Passiflora_edulis	-87.12	14.06
Passiflora_edulis	-87.01	14.01
Passiflora_edulis.	-87.83	14.6
Passiflora_edulis	-87.68	14.33
Passiflora_edulis	-87.68	14.33
Passiflora_edulis	-87.15	14.16
Passiflora_edulis.	-87.16	14.13
Passiflora_edulis	-87.16	14.13
Passiflora_edulis	-87.16	14.13
Passiflora_edulis	-87.16	14.13
Passiflora_edulis.	-86.58	14.03
Passiflora_edulis	-86.72	14.58
Passiflora_edulis	-85.85	14.83
Passiflora_edulis	-61.0	14.67
Passiflora_edulis.	-93.288	15.984
Passiflora_edulis	-96.54	17.72
Passiflora_edulis	-89.387	17.998
Passiflora_edulis.	-76.8	17.97
Passiflora_edulis.	89.387	17.998
Passiflora_edulis	101.12	17.08
Passiflora_edulis	101.116	17.083
Passiflora_edulis	-96.95	18.917
Passiflora_edulis.	-76.75	18.0
Passiflora_edulis	-76.58	18.05
Passiflora_edulis	-76.62	18.08
Passiflora_edulis	-76.57	18.03
Passiflora_edulis.	-76.65	18.1
Passiflora_edulis	-76.67	18.07
Passiflora_edulis	-76.57	18.03
Passiflora_edulis	-76.65	18.08
Passiflora_edulis.	-76.67	18.07
Passiflora_edulis	-70.43	18.92
Passiflora_edulis	-68.88333	18.6
Passiflora_edulis	-68.9	18.43
Passiflora_edulis	-68.9	18.433332
Passiflora_edulis	-66.2	18.3
Passiflora_edulis	-66.54	18.45
Passiflora_edulis	-66.05	18.12
Passiflora_edulis	-66.05	18.12
Passiflora_edulis	-66.05	18.4
Passiflora_edulis	-66.0	18.32
Passiflora_edulis	-64.75	18.33
Passiflora_edulis	-154.85	19.533333
Passiflora_edulis	-104.96	19.38
Passiflora_edulis	-104.23	19.52
Passiflora_edulis	-101.608	19.515
Passiflora_edulis	-101.6	19.5
Passiflora_edulis.	-98.81	19.513
Passiflora_edulis	-70.53	19.08
Passiflora_edulis	-156.32855	20.93183
Passiflora_edulis.	-105.38	20.22
Passiflora_edulis	104.91	20.75
Passiflora_edulis	104.91	20.75
Passiflora_edulis	-159.52	21.93
Passiflora_edulis	-159.52	21.93
Passiflora_edulis	-159.55	21.93
Passiflora_edulis	-158.12778	21.57944
Passiflora_edulis	-158.08	21.43
Passiflora_edulis	-157.83	21.41
Passiflora_edulis	-157.8	21.3
Passiflora_edulis.	120.82814	21.950804
Passiflora_edulis.	120.82961	21.951616
Passiflora_edulis.	120.8241	21.955675
Passiflora_edulis.	120.82752	21.959925
Passiflora_edulis.	120.82789	21.960466
Passiflora_edulis.	120.83149	21.96598
Passiflora_edulis.	120.82788	21.964079
Passiflora_edulis.	120.826965	21.960827
Passiflora_edulis.	120.82961	21.951616
Passiflora_edulis.	120.8285	21.959383
Passiflora_edulis.	120.82972	21.963268
Passiflora_edulis.	120.82936	21.957397
Passiflora_edulis.	120.83186	21.962458
Passiflora_edulis.	120.82844	21.963537
Passiflora_edulis.	120.83279	21.962368
Passiflora_edulis.	120.83248	21.96327
Passiflora_edulis.	120.82788	21.964079
Passiflora_edulis.	120.82948	21.958302
Passiflora_edulis.	120.82972	21.963268
Passiflora_edulis.	120.82758	21.952066
Passiflora_edulis.	120.82752	21.959925
Passiflora_edulis.	120.83047	21.95243
Passiflora_edulis.	120.826965	21.960827
Passiflora_edulis.	120.82814	21.950804
Passiflora_edulis.	120.83047	21.95243
Passiflora_edulis.	120.82789	21.960466
Passiflora_edulis.	120.8285	21.959383
Passiflora_edulis.	120.82948	21.958302
Passiflora_edulis.	120.82758	21.952066
Passiflora_edulis.	120.83186	21.962458
Passiflora_edulis.	120.82844	21.963537
Passiflora_edulis.	120.83149	21.96598
Passiflora_edulis.	120.82967	21.953785
Passiflora_edulis.	120.83279	21.962368
Passiflora_edulis.	120.8297	21.963991
Passiflora_edulis.	120.82936	21.957397
Passiflora_edulis.	120.83248	21.96327
Passiflora_edulis.	120.82532	21.954142
Passiflora_edulis.	120.8241	21.955675
Passiflora_edulis.	120.82967	21.953785
Passiflora_edulis.	120.8297	21.963991
Passiflora_edulis.	120.82532	21.954142
Passiflora_edulis	-159.58	22.22
Passiflora_edulis	-159.67	22.11
Passiflora_edulis	-99.333	22.9
Passiflora_edulis	-99.34	22.91
Passiflora_edulis	-99.333	22.9
Passiflora_edulis	-82.39	22.97
Passiflora_edulis.	120.83333	22.11667
Passiflora_edulis.	120.833336	22.116667
Passiflora_edulis.	120.78333	22.233334
Passiflora_edulis.	120.845	22.131666
Passiflora_edulis.	120.78333	22.23333
Passiflora_edulis.	120.83333	22.11667
Passiflora_edulis.	120.78333	22.23333
Passiflora_edulis.	120.845	22.131666
Passiflora_edulis.	120.78333	22.233334
Passiflora_edulis.	120.833336	22.116667
Passiflora_edulis	-99.23	23.05
Passiflora_edulis.	120.8781	23.9189
Passiflora_edulis.	120.8615	23.516632
Passiflora_edulis.	120.83343	23.962408
Passiflora_edulis.	120.8615	23.516632
Passiflora_edulis.	120.842186	23.936865
Passiflora_edulis.	120.83343	23.962408
Passiflora_edulis.	120.48365	23.386168
Passiflora_edulis.	120.83497	23.95663
Passiflora_edulis.	120.861176	23.518978
Passiflora_edulis.	120.864655	23.521511
Passiflora_edulis.	120.83259	23.958344
Passiflora_edulis.	120.83973	23.9458
Passiflora_edulis.	120.84382	23.938942
Passiflora_edulis.	120.83331	23.962229
Passiflora_edulis.	120.86274	23.513382
Passiflora_edulis.	120.85084	23.959898
Passiflora_edulis.	120.84181	23.93542
Passiflora_edulis.	120.83938	23.94553
Passiflora_edulis.	120.86544	23.519163
Passiflora_edulis.	120.88306	23.592777
Passiflora_edulis.	120.83259	23.958344
Passiflora_edulis.	120.861176	23.518978
Passiflora_edulis.	120.83243	23.954552
Passiflora_edulis.	120.842186	23.936865
Passiflora_edulis.	120.84382	23.938942
Passiflora_edulis.	120.856964	23.944553
Passiflora_edulis.	120.48365	23.386168
Passiflora_edulis.	120.83243	23.954552
Passiflora_edulis.	120.84181	23.93542
Passiflora_edulis.	120.83624	23.961508
Passiflora_edulis.	120.85642	23.944643
Passiflora_edulis.	120.856964	23.944553
Passiflora_edulis.	120.8147	23.3006
Passiflora_edulis.	120.83624	23.961508
Passiflora_edulis.	120.85715	23.944553
Passiflora_edulis.	120.86274	23.513382
Passiflora_edulis.	120.0	23.0
Passiflora_edulis.	120.83973	23.9458
Passiflora_edulis	120.61	23.56
Passiflora_edulis.	120.832794	23.962227
Passiflora_edulis.	120.832794	23.962227
Passiflora_edulis.	120.571655	23.383995
Passiflora_edulis.	120.85715	23.944553
Passiflora_edulis.	120.0	23.0
Passiflora_edulis.	120.85904	23.949972
Passiflora_edulis.	120.489494	23.389978
Passiflora_edulis.	120.843285	23.93822
Passiflora_edulis.	120.0	23.0
Passiflora_edulis.	120.83497	23.95663
Passiflora_edulis.	120.83938	23.94553
Passiflora_edulis.	120.489494	23.389978
Passiflora_edulis.	120.5964	23.42307
Passiflora_edulis.	120.85904	23.949972
Passiflora_edulis.	120.83137	23.956537
Passiflora_edulis.	120.571655	23.383995
Passiflora_edulis.	120.716736	23.610167
Passiflora_edulis.	120.843285	23.93822
Passiflora_edulis.	120.864006	23.520065
Passiflora_edulis.	120.83137	23.956537
Passiflora_edulis.	120.5964	23.42307
Passiflora_edulis.	120.85642	23.944643
Passiflora_edulis.	120.86544	23.519163
Passiflora_edulis.	120.83331	23.962229
Passiflora_edulis.	120.6125	23.5614
Passiflora_edulis.	120.85084	23.959898
Passiflora_edulis.	120.716736	23.610167
Passiflora_edulis.	120.864006	23.520065
Passiflora_edulis.	120.864655	23.521511
Passiflora_edulis	98.75406	24.866112
Passiflora_edulis	98.72681	24.861917
Passiflora_edulis	98.527725	24.805305
Passiflora_edulis	98.726944	24.861944
Passiflora_edulis.	120.71484	24.363134
Passiflora_edulis.	120.73204	24.360006
Passiflora_edulis.	120.720894	24.368654
Passiflora_edulis.	120.72877	24.366953
Passiflora_edulis.	120.72392	24.370737
Passiflora_edulis.	120.98619	24.396523
Passiflora_edulis.	120.72754	24.368486
Passiflora_edulis.	120.72486	24.37137
Passiflora_edulis.	120.72055	24.3645
Passiflora_edulis.	120.99473	24.405054
Passiflora_edulis.	120.72856	24.371105
Passiflora_edulis.	120.73204	24.360006
Passiflora_edulis.	120.722946	24.365768
Passiflora_edulis.	120.729385	24.372732
Passiflora_edulis.	120.720894	24.368654
Passiflora_edulis.	120.73291	24.359556
Passiflora_edulis.	120.72856	24.371105
Passiflora_edulis.	120.732	24.360369
Passiflora_edulis.	120.731064	24.358742
Passiflora_edulis.	120.72754	24.368486
Passiflora_edulis.	120.728745	24.35937
Passiflora_edulis.	120.98974	24.40473
Passiflora_edulis.	120.73291	24.359556
Passiflora_edulis.	120.722946	24.365768
Passiflora_edulis.	120.731415	24.359194
Passiflora_edulis.	120.731415	24.359194
Passiflora_edulis.	120.98974	24.40473
Passiflora_edulis.	120.731064	24.358742
Passiflora_edulis.	120.72841	24.368849
Passiflora_edulis.	120.71615	24.363317
Passiflora_edulis.	120.98619	24.396523
Passiflora_edulis	120.89	24.23
Passiflora_edulis.	120.72486	24.37137
Passiflora_edulis.	120.72789	24.372007
Passiflora_edulis.	120.72392	24.370737
Passiflora_edulis.	120.98949	24.404505
Passiflora_edulis.	120.71889	24.367207
Passiflora_edulis.	120.729385	24.372732
Passiflora_edulis.	120.72876	24.370113
Passiflora_edulis.	120.72789	24.372007
Passiflora_edulis.	120.728745	24.35937
Passiflora_edulis.	120.72805	24.370926
Passiflora_edulis.	120.72877	24.366953
Passiflora_edulis.	120.98592	24.397253
Passiflora_edulis.	120.98571	24.405487
Passiflora_edulis.	120.98592	24.397253
Passiflora_edulis.	120.99473	24.405054
Passiflora_edulis.	120.72841	24.368849
Passiflora_edulis.	120.72208	24.370102
Passiflora_edulis.	120.98911	24.404305
Passiflora_edulis.	120.71889	24.367207
Passiflora_edulis.	120.72876	24.370113
Passiflora_edulis.	120.9856	24.2619
Passiflora_edulis.	120.98571	24.405487
Passiflora_edulis.	120.98533	24.403257
Passiflora_edulis.	120.72208	24.370102
Passiflora_edulis.	120.72805	24.370926
Passiflora_edulis.	120.98533	24.403257
Passiflora_edulis.	120.98911	24.404305
Passiflora_edulis.	120.71484	24.363134
Passiflora_edulis.	120.71615	24.363317
Passiflora_edulis.	120.98949	24.404505
Passiflora_edulis	120.99	24.26
Passiflora_edulis.	120.732	24.360369
Passiflora_edulis.	120.72055	24.3645
Passiflora_edulis.	121.26219	24.66384
Passiflora_edulis.	121.00846	24.419834
Passiflora_edulis	121.0	24.0
Passiflora_edulis.	121.037796	24.075274
Passiflora_edulis.	121.21535	24.711044
Passiflora_edulis.	121.5814	24.8842
Passiflora_edulis.	121.17449	24.704416
Passiflora_edulis.	121.3193	24.741375
Passiflora_edulis.	121.02183	24.087736
Passiflora_edulis	121.35	24.7
Passiflora_edulis.	121.02918	24.090805
Passiflora_edulis.	121.218475	24.699482
Passiflora_edulis.	121.040886	24.064075
Passiflora_edulis.	121.61083	24.927778
Passiflora_edulis.	121.035576	24.094055
Passiflora_edulis.	121.06515	24.088358
Passiflora_edulis.	121.00957	24.421587
Passiflora_edulis.	121.03895	24.097034
Passiflora_edulis.	121.205475	24.769112
Passiflora_edulis.	121.06788	24.090883
Passiflora_edulis.	121.02918	24.090805
Passiflora_edulis.	121.27562	24.75013
Passiflora_edulis.	121.21482	24.679083
Passiflora_edulis.	121.06411	24.086552
Passiflora_edulis.	121.03538	24.072926
Passiflora_edulis.	121.21489	24.76937
Passiflora_edulis.	121.02524	24.086111
Passiflora_edulis.	121.205475	24.769112
Passiflora_edulis.	121.06255	24.089352
Passiflora_edulis.	121.03421	24.092701
Passiflora_edulis.	121.0	24.0
Passiflora_edulis.	121.03553	24.068773
Passiflora_edulis.	121.20142	24.752415
Passiflora_edulis.	121.02183	24.087736
Passiflora_edulis.	121.3193	24.741375
Passiflora_edulis.	121.01667	24.153889
Passiflora_edulis.	121.02524	24.086111
Passiflora_edulis.	121.00637	24.408287
Passiflora_edulis.	121.023254	24.086924
Passiflora_edulis.	121.02963	24.090897
Passiflora_edulis.	121.03538	24.072926
Passiflora_edulis.	121.00637	24.408287
Passiflora_edulis.	121.0	24.0
Passiflora_edulis.	121.06411	24.086552
Passiflora_edulis.	121.00846	24.419834
Passiflora_edulis.	121.20142	24.752415
Passiflora_edulis.	121.21106	24.710419
Passiflora_edulis.	121.03402	24.093153
Passiflora_edulis.	121.00957	24.421587
Passiflora_edulis.	121.58028	24.973055
Passiflora_edulis.	121.03024	24.09216
Passiflora_edulis.	121.02963	24.090897
Passiflora_edulis.	121.61916	24.93389
Passiflora_edulis.	121.03553	24.068773
Passiflora_edulis.	121.33333	24.79
Passiflora_edulis.	121.008064	24.417868
Passiflora_edulis.	121.0473	24.091433
Passiflora_edulis.	121.27562	24.75013
Passiflora_edulis.	121.035835	24.070555
Passiflora_edulis.	121.040886	24.064075
Passiflora_edulis.	121.06788	24.090883
Passiflora_edulis.	121.03024	24.09216
Passiflora_edulis.	121.00614	24.404684
Passiflora_edulis.	121.333336	24.79
Passiflora_edulis.	121.0473	24.091433
Passiflora_edulis.	121.03895	24.097034
Passiflora_edulis.	121.037796	24.075274
Passiflora_edulis.	121.61083	24.927778
Passiflora_edulis.	121.21489	24.76937
Passiflora_edulis.	121.008064	24.417868
Passiflora_edulis.	121.03017	24.094778
Passiflora_edulis.	121.26219	24.66384
Passiflora_edulis.	121.00667	24.180555
Passiflora_edulis.	121.00614	24.404684
Passiflora_edulis.	121.035576	24.094055
Passiflora_edulis.	121.21106	24.710419
Passiflora_edulis.	121.03017	24.094778
Passiflora_edulis.	121.371666	24.679167
Passiflora_edulis.	121.025955	24.090805
Passiflora_edulis.	121.03402	24.093153
Passiflora_edulis.	121.218475	24.699482
Passiflora_edulis.	121.27297	24.674204
Passiflora_edulis.	121.06255	24.089352
Passiflora_edulis.	121.025955	24.090805
Passiflora_edulis.	121.3333	24.79
Passiflora_edulis.	121.425	24.751667
Passiflora_edulis.	121.023254	24.086924
Passiflora_edulis.	121.17449	24.704416
Passiflora_edulis.	121.21482	24.679083
Passiflora_edulis.	121.06515	24.088358
Passiflora_edulis.	121.03421	24.092701
Passiflora_edulis.	121.27297	24.674204
Passiflora_edulis.	121.21535	24.711044
Passiflora_edulis.	121.34278	24.813889
Passiflora_edulis.	121.01667	24.153889
Passiflora_edulis	-80.48	25.47
Passiflora_edulis	-80.27	25.72
Passiflora_edulis	98.610275	25.525833
Passiflora_edulis	98.708725	25.007055
Passiflora_edulis	98.70367	25.327614
Passiflora_edulis.	121.53333	25.15
Passiflora_edulis.	121.53333	25.15
Passiflora_edulis.	121.51195	25.046112
Passiflora_edulis.	121.54083	25.138334
Passiflora_edulis.	56.0	27.0
Passiflora_edulis.	129.296	28.2799
Passiflora_edulis	-90.42524	-0.703125
Passiflora_edulis	-90.416766	-0.692946
Passiflora_edulis	-90.417218	-0.692925
Passiflora_edulis	-90.417667	-0.692851
Passiflora_edulis	-90.416311	-0.69295
Passiflora_edulis	-90.413271	-0.683749
Passiflora_edulis	-90.413811	-0.683737
Passiflora_edulis	-90.40892	-0.676055
Passiflora_edulis	-90.409358	-0.676007
Passiflora_edulis	-90.410255	-0.675941
Passiflora_edulis	-90.406544	-0.671835
Passiflora_edulis	-90.402609	-0.665619
Passiflora_edulis	-90.282487	-0.635922
Passiflora_edulis	-90.398818	-0.660821
Passiflora_edulis	-90.398365	-0.660827
