# Supplementary material for: Plant species dispersed by Galapagos tortoises surf the wave of habitat suitability under anthropogenic climate change
Source: PLoS One. 2017 Jul 20;12(7):e0181333. doi: 10.1371/journal.pone.0181333 (PMC5519159; doi:10.1371/journal.pone.0181333)
Supplement: S1 File — (ZIP) [file pone.0181333.s003.zip › Data/Ocurrences_for_maxent/Occurrence_Psidium_guajava.xls]

## Sheet: Search results
Species	Longitude	Latitude
Psidium_guajava	28.375	-32.625
Psidium_guajava	-58.21	-31.87
Psidium_guajava	29.875	-31.375
Psidium_guajava	29.375	-31.625
Psidium_guajava	159.06	-31.53
Psidium_guajava	159.08	-31.5433
Psidium_guajava	30.375	-30.875
Psidium_guajava	30.375	-30.875
Psidium_guajava	30.375	-30.625
Psidium_guajava	30.625	-30.375
Psidium_guajava	30.625	-30.375
Psidium_guajava	30.125	-30.125
Psidium_guajava	30.375	-30.625
Psidium_guajava	31.125	-29.625
Psidium_guajava	31.125	-29.125
Psidium_guajava	152.62	-29.3436
Psidium_guajava	167.98	-29.03
Psidium_guajava	-58.02777	-28.01805
Psidium_guajava	-58.0	-28.7
Psidium_guajava	-58.0	-28.7
Psidium_guajava	-58.0	-29.0
Psidium_guajava	31.875	-28.875
Psidium_guajava	32.125	-28.125
Psidium_guajava	153.51767	-28.838476
Psidium_guajava	153.5	-28.1
Psidium_guajava	153.24599	-28.819387
Psidium_guajava	153.3	-28.7
Psidium_guajava	153.1	-28.8
Psidium_guajava	153.23143	-28.70941
Psidium_guajava	153.53777	-28.814959
Psidium_guajava	153.27406	-28.82268
Psidium_guajava	153.49707	-28.49249
Psidium_guajava	153.5	-28.2
Psidium_guajava	153.50243	-28.298832
Psidium_guajava	153.0256	-28.828636
Psidium_guajava	153.56258	-28.610838
Psidium_guajava	153.28642	-28.836575
Psidium_guajava	153.57808	-28.637852
Psidium_guajava	153.2894	-28.803
Psidium_guajava	-58.66667	-27.28333
Psidium_guajava	-58.77	-27.5
Psidium_guajava	-58.5	-27.33
Psidium_guajava	-58.67	-27.28
Psidium_guajava	-58.67	-27.28
Psidium_guajava	-55.58	-27.28
Psidium_guajava	-55.92	-27.48
Psidium_guajava	-55.58	-27.27
Psidium_guajava	-55.58	-27.27
Psidium_guajava	-55.55	-27.28
Psidium_guajava	-55.55	-27.27
Psidium_guajava	-55.58	-27.28
Psidium_guajava	-54.33	-27.17
Psidium_guajava	-54.92	-27.09
Psidium_guajava	-54.33	-27.17
Psidium_guajava	-54.33	-27.17
Psidium_guajava	-53.88	-27.13
Psidium_guajava	31.375	-27.875
Psidium_guajava	31.375	-27.875
Psidium_guajava	31.125	-27.875
Psidium_guajava	31.625	-27.375
Psidium_guajava	153.0	-27.4
Psidium_guajava	153.0083	-27.525
Psidium_guajava	-65.23	-26.84
Psidium_guajava	-65.23	-26.84
Psidium_guajava	-57.27	-26.7
Psidium_guajava	-57.13	-26.4
Psidium_guajava	-57.15	-26.9
Psidium_guajava	-57.13	-26.38
Psidium_guajava	-57.4	-26.03
Psidium_guajava	-57.4	-26.033333
Psidium_guajava	-56.83	-26.05
Psidium_guajava	-56.83	-26.05
Psidium_guajava	-56.8	-26.07
Psidium_guajava	-56.8	-26.07
Psidium_guajava	-56.77	-26.02
Psidium_guajava	-56.8	-26.05
Psidium_guajava	-56.88	-26.12
Psidium_guajava	-56.83	-26.05
Psidium_guajava	-56.77	-26.02
Psidium_guajava	-55.33	-26.17
Psidium_guajava	-55.33	-26.17
Psidium_guajava	-54.58	-26.64
Psidium_guajava	-54.27	-26.73
Psidium_guajava	-54.43	-26.3
Psidium_guajava	-54.27	-26.73
Psidium_guajava	31.375	-26.625
Psidium_guajava	31.375	-26.125
Psidium_guajava	152.93	-26.21
Psidium_guajava	152.9	-26.4
Psidium_guajava	-58.17	-25.99
Psidium_guajava	-58.42	-25.12
Psidium_guajava	-57.47	-25.33
Psidium_guajava	-57.15	-25.9
Psidium_guajava	-57.47	-25.63
Psidium_guajava	-57.17	-25.13
Psidium_guajava	-57.5	-25.15
Psidium_guajava	-57.4	-25.62
Psidium_guajava	-57.5	-25.15
Psidium_guajava	-57.43	-25.67
Psidium_guajava	-57.5	-25.5
Psidium_guajava	-57.13	-25.87
Psidium_guajava	-57.25	-25.13
Psidium_guajava	-57.43	-25.65
Psidium_guajava	-57.55	-25.57
Psidium_guajava	-57.38	-25.88
Psidium_guajava	-57.12	-25.2
Psidium_guajava	-57.43	-25.62
Psidium_guajava	-57.18	-25.42
Psidium_guajava	-57.63	-25.65
Psidium_guajava	-57.5	-25.12
Psidium_guajava	-57.67	-25.27
Psidium_guajava	-57.32	-25.12
Psidium_guajava	-57.27	-25.72
Psidium_guajava	-57.57	-25.55
Psidium_guajava	-57.4	-25.62
Psidium_guajava	-57.23	-25.15
Psidium_guajava	-57.433334	-25.666666
Psidium_guajava	-57.5	-25.12
Psidium_guajava	-57.18	-25.42
Psidium_guajava	-57.73	-25.73
Psidium_guajava	-57.15	-25.22
Psidium_guajava	-57.13	-25.87
Psidium_guajava	-57.5	-25.5
Psidium_guajava	-57.5	-25.12
Psidium_guajava	-57.13	-25.87
Psidium_guajava	-57.25	-25.08
Psidium_guajava	-57.466667	-25.633333
Psidium_guajava	-57.55	-25.57
Psidium_guajava	-57.5	-25.67
Psidium_guajava	-57.5	-25.3
Psidium_guajava	-57.55	-25.47
Psidium_guajava	-57.57	-25.55
Psidium_guajava	-57.5	-25.5
Psidium_guajava	-57.55	-25.57
Psidium_guajava	-57.43	-25.67
Psidium_guajava	-57.47	-25.33
Psidium_guajava	-57.42	-25.28
Psidium_guajava	-57.27	-25.72
Psidium_guajava	-57.5	-25.15
Psidium_guajava	-57.25	-25.13
Psidium_guajava	-57.43	-25.63
Psidium_guajava	-57.58	-25.6
Psidium_guajava	-57.25	-25.13
Psidium_guajava	-57.47	-25.33
Psidium_guajava	-57.67	-25.33
Psidium_guajava	-57.5	-25.15
Psidium_guajava	-57.15	-25.9
Psidium_guajava	-57.17	-25.68
Psidium_guajava	-57.5	-25.5
Psidium_guajava	-57.42	-25.15
Psidium_guajava	-57.57	-25.6
Psidium_guajava	-57.22	-25.17
Psidium_guajava	-57.2	-25.13
Psidium_guajava	-57.5	-25.15
Psidium_guajava	-57.4	-25.62
Psidium_guajava	-57.47	-25.33
Psidium_guajava	-57.42	-25.6
Psidium_guajava	-57.18	-25.42
Psidium_guajava	-57.4	-25.95
Psidium_guajava	-57.47	-25.33
Psidium_guajava	-57.5	-25.5
Psidium_guajava	-57.45	-25.67
Psidium_guajava	-57.23	-25.15
Psidium_guajava	-57.47	-25.63
Psidium_guajava	-57.5	-25.15
Psidium_guajava	-57.53	-25.52
Psidium_guajava	-57.5	-25.5
Psidium_guajava	-57.4	-25.62
Psidium_guajava	-57.42	-25.28
Psidium_guajava	-57.65	-25.67
Psidium_guajava	-57.5	-25.5
Psidium_guajava	-57.42	-25.28
Psidium_guajava	-57.5	-25.15
Psidium_guajava	-57.5	-25.5
Psidium_guajava	-57.3	-25.13
Psidium_guajava	-57.13	-25.87
Psidium_guajava	-57.47	-25.33
Psidium_guajava	-57.45	-25.67
Psidium_guajava	-57.2	-25.13
Psidium_guajava	-57.47	-25.63
Psidium_guajava	-57.13	-25.87
Psidium_guajava	-56.25	-25.92
Psidium_guajava	-56.67	-25.67
Psidium_guajava	-56.25	-25.92
Psidium_guajava	-56.35	-25.72
Psidium_guajava	-56.25	-25.92
Psidium_guajava	-56.25	-25.92
Psidium_guajava	-56.25	-25.92
Psidium_guajava	-56.25	-25.92
Psidium_guajava	-56.67	-25.67
Psidium_guajava	-56.28	-25.92
Psidium_guajava	-56.37	-25.72
Psidium_guajava	-56.25	-25.92
Psidium_guajava	-49.235554	-25.990278
Psidium_guajava	29.375	-25.375
Psidium_guajava	30.875	-25.375
Psidium_guajava	30.875	-25.625
Psidium_guajava	30.875	-25.375
Psidium_guajava	30.875	-25.375
Psidium_guajava	31.125	-25.625
Psidium_guajava	31.125	-25.375
Psidium_guajava	31.125	-25.375
Psidium_guajava	31.125	-25.375
Psidium_guajava	31.125	-25.375
Psidium_guajava	31.125	-25.625
Psidium_guajava	32.625	-25.875
Psidium_guajava	-64.84	-24.3
Psidium_guajava	-59.32	-24.52
Psidium_guajava	30.875	-24.875
Psidium_guajava	30.375	-24.125
Psidium_guajava	31.625	-24.875
Psidium_guajava	46.75	-24.52
Psidium_guajava	-64.81	-23.78
Psidium_guajava	-64.85	-23.7
Psidium_guajava	-64.22	-23.37
Psidium_guajava	-64.22	-23.37
Psidium_guajava	-64.22	-23.37
Psidium_guajava	-64.22	-23.37
Psidium_guajava	-64.72	-23.63
Psidium_guajava	-64.22	-23.37
Psidium_guajava	-64.85	-23.7
Psidium_guajava	-64.72	-23.63
Psidium_guajava	-64.22	-23.37
Psidium_guajava	-64.22	-23.37
Psidium_guajava	-57.33	-23.12
Psidium_guajava	-56.08	-23.15
Psidium_guajava	-55.48	-23.99
Psidium_guajava	30.125	-23.625
Psidium_guajava	30.125	-23.625
Psidium_guajava	-64.93	-22.33
Psidium_guajava	-57.42	-22.82
Psidium_guajava	-57.35	-22.67
Psidium_guajava	-57.52	-22.63
Psidium_guajava	-57.38	-22.71
Psidium_guajava	-57.38	-22.71
Psidium_guajava	-57.37	-22.69
Psidium_guajava	-57.15	-22.65
Psidium_guajava	-56.5	-22.18
Psidium_guajava	-43.649723	-22.991667
Psidium_guajava	-43.333332	-22.833334
Psidium_guajava	-42.275	-22.505556
Psidium_guajava	-42.871666	-22.149723
Psidium_guajava	29.875	-22.875
Psidium_guajava	45.33	-22.63
Psidium_guajava	166.4	-22.266666
Psidium_guajava	166.45	-22.175
Psidium_guajava	166.45	-22.175
Psidium_guajava	166.28334	-22.166666
Psidium_guajava	166.44167	-22.241667
Psidium_guajava	166.24806	-22.15
Psidium_guajava	166.45	-22.175
Psidium_guajava	166.33333	-22.15
Psidium_guajava	166.28334	-22.166666
Psidium_guajava	166.44167	-22.241667
Psidium_guajava	167.43333	-22.55
Psidium_guajava	-64.2	-21.75
Psidium_guajava	-56.429	-21.436
Psidium_guajava	165.83333	-21.85
Psidium_guajava	165.5	-21.566668
Psidium_guajava	165.27222	-21.227777
Psidium_guajava	165.81667	-21.833334
Psidium_guajava	165.83333	-21.85
Psidium_guajava	165.27222	-21.227777
Psidium_guajava	165.27222	-21.227777
Psidium_guajava	167.42778	-21.052778
Psidium_guajava	167.10417	-21.041666
Psidium_guajava	167.42778	-21.052778
Psidium_guajava	167.42778	-21.052778
Psidium_guajava	167.42778	-21.052778
Psidium_guajava	-64.31	-20.78
Psidium_guajava	-64.35	-20.78
Psidium_guajava	-64.333	-20.7
Psidium_guajava	-43.166668	-20.666666
Psidium_guajava	-41.08361	-20.516111
Psidium_guajava	164.68333	-20.483334
Psidium_guajava	164.61667	-20.45
Psidium_guajava	164.61667	-20.45
Psidium_guajava	164.36667	-20.516666
Psidium_guajava	164.61667	-20.45
Psidium_guajava	164.36667	-20.516666
Psidium_guajava	164.41667	-20.55
Psidium_guajava	164.43333	-20.45
Psidium_guajava	167.13333	-20.766666
Psidium_guajava	167.16667	-20.733334
Psidium_guajava	167.21666	-20.691668
Psidium_guajava	167.15	-20.916666
Psidium_guajava	167.16667	-20.733334
Psidium_guajava	-64.09	-19.31
Psidium_guajava	-64.09	-19.81
Psidium_guajava	-63.91	-19.76
Psidium_guajava	-63.72	-19.8
Psidium_guajava	-57.2	-19.6
Psidium_guajava	33.813053	-19.104445
Psidium_guajava	-64.63	-18.55
Psidium_guajava	-64.59	-18.08
Psidium_guajava	-63.87	-18.03
Psidium_guajava	-59.58	-18.32
Psidium_guajava	-59.53	-18.45
Psidium_guajava	47.55	-18.933332
Psidium_guajava	-64.4	-17.22
Psidium_guajava	-63.6	-17.5
Psidium_guajava	-63.12	-17.48
Psidium_guajava	-63.67	-17.38
Psidium_guajava	-63.25	-17.92
Psidium_guajava	-63.2	-17.74
Psidium_guajava	-63.125	-17.5
Psidium_guajava	-63.05	-17.27
Psidium_guajava	-63.1	-17.93
Psidium_guajava	-63.43	-17.67
Psidium_guajava	-63.68	-17.47
Psidium_guajava	-63.1	-17.9
Psidium_guajava	-63.6	-17.5
Psidium_guajava	-63.19	-17.78
Psidium_guajava	-44.0	-18.0
Psidium_guajava	146.0	-17.33
Psidium_guajava	-67.75	-16.17
Psidium_guajava	-62.53	-16.67
Psidium_guajava	-61.87	-16.6
Psidium_guajava	-61.81	-16.77
Psidium_guajava	123.8	-16.6
Psidium_guajava	-68.64	-15.19
Psidium_guajava	-68.01	-15.75
Psidium_guajava	-68.01	-15.75
Psidium_guajava	-67.52	-15.15
Psidium_guajava	-52.25	-15.838056
Psidium_guajava	-69.07	-14.68
Psidium_guajava	-68.03	-14.93
Psidium_guajava	-66.62	-14.5
Psidium_guajava	-66.33	-14.82
Psidium_guajava	-66.5	-14.75
Psidium_guajava	-65.33	-14.83
Psidium_guajava	-61.05	-14.79
Psidium_guajava	-61.05	-14.79
Psidium_guajava	49.01	-14.24
Psidium_guajava	-70.75	-13.22
Psidium_guajava	-47.2647	-13.83967
Psidium_guajava	-73.15	-12.81
Psidium_guajava	-72.66	-12.96
Psidium_guajava	-72.5	-12.45
Psidium_guajava	-72.67	-12.78
Psidium_guajava	-72.81	-12.91
Psidium_guajava	-70.1	-12.57
Psidium_guajava	-69.28	-12.82
Psidium_guajava	-69.08	-12.58
Psidium_guajava	-39.083332	-12.65
Psidium_guajava	-38.573334	-12.620277
Psidium_guajava	-41.7	-11.4
Psidium_guajava	-75.38	-10.52
Psidium_guajava	-75.5	-10.97
Psidium_guajava	-75.06	-10.45
Psidium_guajava	-75.43	-10.53
Psidium_guajava	-75.52	-10.67
Psidium_guajava	-75.07	-10.35
Psidium_guajava	-75.23	-10.17
Psidium_guajava	105.7	-10.43
Psidium_guajava	-78.28	-9.48
Psidium_guajava	-76.02	-9.26
Psidium_guajava	-68.657	-9.066
Psidium_guajava	14.95	-9.366667
Psidium_guajava	14.95	-9.366667
Psidium_guajava	16.347	-9.546
Psidium_guajava	149.175	-9.625
Psidium_guajava	-79.02	-8.12
Psidium_guajava	-74.57	-8.35
Psidium_guajava	-74.57	-8.35
Psidium_guajava	-72.83	-8.13
Psidium_guajava	-44.25	-8.9
Psidium_guajava	-35.3	-8.747222
Psidium_guajava	35.62	-8.61
Psidium_guajava	-35.002777	-7.838889
Psidium_guajava	-35.002777	-7.838889
Psidium_guajava	35.619167	-7.394722
Psidium_guajava	35.002777	-7.838889
Psidium_guajava	-76.8333	-7.0
Psidium_guajava	36.001	-6.158
Psidium_guajava	-78.9	-5.01
Psidium_guajava	-78.95	-5.13
Psidium_guajava	-78.68	-5.32
Psidium_guajava	-77.97	-5.92
Psidium_guajava	-78.0	-5.3
Psidium_guajava	38.43	-5.06
Psidium_guajava	38.65	-5.53
Psidium_guajava	38.426	-5.0557
Psidium_guajava	39.11	-5.09
Psidium_guajava	119.61667	-5.25
Psidium_guajava	119.916664	-5.3166666
Psidium_guajava	-79.23	-4.98
Psidium_guajava	-78.32	-4.92
Psidium_guajava	-78.2	-4.47
Psidium_guajava	-78.16	-4.45
Psidium_guajava	-78.17	-4.47
Psidium_guajava	-77.75	-4.02
Psidium_guajava	-76.58	-4.33
Psidium_guajava	-73.8	-4.9
Psidium_guajava	29.62	-4.68
Psidium_guajava	37.93	-4.17
Psidium_guajava	122.5	-5.0
Psidium_guajava	122.5	-5.0
Psidium_guajava	136.9	-4.65
Psidium_guajava	-79.6	-3.95
Psidium_guajava	-79.25	-3.57
Psidium_guajava	-79.32	-3.25
Psidium_guajava	-79.6	-3.95
Psidium_guajava	-78.58	-3.42
Psidium_guajava	-76.42	-3.17
Psidium_guajava	-75.83	-3.25
Psidium_guajava	-73.27	-3.83
Psidium_guajava	-46.1	-3.1
Psidium_guajava	37.3629	-3.3781
Psydium guajava	138.615	-3.27
Psidium_guajava	-79.6	-2.4
Psidium_guajava	-78.2	-2.5
Psidium_guajava	-78.2	-2.5
Psidium_guajava	-78.97	-2.17
Psidium_guajava	-76.5	-2.75
Psidium_guajava	-76.25	-2.92
Psidium_guajava	-76.25	-2.92
Psidium_guajava	-76.33	-2.33
Psidium_guajava	-76.92	-2.83
Psidium_guajava	-76.33	-2.33
Psidium_guajava	-75.67	-2.58
Psidium_guajava	10.588333	-2.5716667
Psidium_guajava	10.588333	-2.5716667
Psidium_guajava	10.095	-2.7933333
Psidium_guajava	33.36	-2.57
Psidium_guajava	119.666664	-2.4166667
Psidium_guajava	-80.68	-1.03
Psidium_guajava	-80.63	-1.25
Psidium_guajava	-80.63	-1.25
Psidium_guajava	-79.97	-2.0
Psidium_guajava	-79.27	-1.42
Psidium_guajava	-78.2	-1.38
Psidium_guajava	-77.6	-1.07
Psidium_guajava	-77.6	-1.07
Psidium_guajava	-77.6	-1.07
Psidium_guajava	-77.6	-1.1
Psidium_guajava	-77.6	-1.07
Psidium_guajava	-77.6	-1.07
Psidium_guajava	-79.23	-0.33
Psidium_guajava	-79.15	-0.08
Psidium_guajava	-79.37	-0.35
Psidium_guajava	-79.37	-0.58
Psidium_guajava	-78.35	-0.18
Psidium_guajava	-78.98	-0.32
Psidium_guajava	-77.33	-0.72
Psidium_guajava	-77.92	-0.95
Psidium_guajava	-76.47	-0.2
Psidium_guajava	-76.716	-0.466
Psidium_guajava	-76.43	-0.25
Psidium_guajava	-76.67	-0.66
Psidium_guajava	-76.55	-0.37
Psidium_guajava	-76.52	-0.43
Psidium_guajava	-76.67	-0.66
Psidium_guajava	-76.08	-0.49
Psidium_guajava	-76.72	-0.47
Psidium_guajava	-76.47	-0.2
Psidium_guajava	-76.35	-0.25
Psidium_guajava	-76.43	-0.22
Psidium_guajava	-76.52	-0.43
Psidium_guajava	-76.85	-0.99
Psidium_guajava	-76.35	-0.25
Psidium_guajava	-76.55	-0.37
Psidium_guajava	-75.86	-0.62
Psidium_guajava	-72.0	-1.0
Psidium_guajava	11.766666	-0.1
Psidium_guajava	11.616667	-0.11666667
Psidium_guajava	117.0	-1.0
Psidium_guajava	117.0	-1.0
Psidium_guajava	117.0	-1.0
Psidium_guajava	-79.58	0.17
Psidium_guajava	-78.58	0.92
Psidium_guajava	-78.67	0.07
Psidium_guajava	-78.47	0.78
Psidium_guajava	-78.9	0.8
Psidium_guajava	-78.1	0.38
Psidium_guajava	-78.13	0.83
Psidium_guajava	-78.466	0.783
Psidium_guajava	-78.2	0.52
Psidium_guajava	-78.9	0.8
Psidium_guajava	-78.02	0.43
Psidium_guajava	-78.5	0.08
Psidium_guajava	-78.67	0.08
Psidium_guajava	-78.13	0.93
Psidium_guajava	-77.98	0.43
Psidium_guajava	-77.87	0.43
Psidium_guajava	-78.0	0.433
Psidium_guajava	-77.83	0.42
Psidium_guajava	-77.87	0.43
Psidium_guajava	-78.0	0.43
Psidium_guajava	9.943	0.92
Psidium_guajava	9.94	0.92
Psidium_guajava	9.516666	0.48333332
Psidium_guajava	9.943	0.92
Psidium_guajava	123.88	0.57
Psidium_guajava	-78.62	1.12
Psidium_guajava	-78.8	1.2
Psidium_guajava	-78.83	1.25
Psidium_guajava	-78.833	1.233
Psidium_guajava	-78.7	1.2
Psidium_guajava	-78.83	1.23
Psidium_guajava	-77.13042	1.477306
Psidium_guajava	-77.130196	1.4773055
Psidium_guajava	-77.130196	1.477056
Psidium_guajava	-77.130196	1.4773055
Psidium_guajava	-77.130196	1.4773055
Psidium_guajava	-77.88	1.67
Psidium_guajava	-77.131	1.477389
Psidium_guajava	-77.13008	1.477889
Psidium_guajava	9.75	1.85
Psidium_guajava	23.431	1.294
Psidium_guajava	-73.7681	2.25444
Psidium_guajava	-73.7681	2.25444
Psidium_guajava	16.47	2.85
Psidium_guajava	-78.2	3.0
Psidium_guajava	-76.172	3.5626945
Psidium_guajava	-76.5725	3.41859
Psidium_guajava	-54.0167	3.4167
Psidium_guajava	-54.0833	3.3167
Psidium_guajava	-53.2167	3.6167
Psidium_guajava	-53.2167	3.6167
Psidium_guajava	-51.8012	3.8913
Psidium_guajava	11.5	3.92
Psidium_guajava	101.58333	3.3
Psidium_guajava	-76.10436	4.7293887
Psidium_guajava	-76.1078	4.7243333
Psidium_guajava	-76.10436	4.7293887
Psidium_guajava	-76.107445	4.723417
Psidium_guajava	-76.12111	4.7292776
Psidium_guajava	-76.12111	4.7292776
Psidium_guajava	-76.10433	4.727889
Psidium_guajava	-76.10433	4.727889
Psidium_guajava	-74.433334	4.9666667
Psidium_guajava	-74.433334	4.9666667
Psidium_guajava	-74.4551	4.65993
Psidium_guajava	-74.433334	4.9666667
Psidium_guajava	-74.4551	4.65993
Psidium_guajava	-72.6453	4.09856
Psidium_guajava	-72.6453	4.09856
Psidium_guajava	-61.37	4.67
Psidium_guajava	-54.38333	4.21667
Psidium_guajava	-54.38333	4.21667
Psidium_guajava	-54.3833	4.2833
Psidium_guajava	-52.2708	4.9073
Psidium_guajava	-52.3	4.9333
Psidium_guajava	-52.32	4.95
Psidium_guajava	-52.316666	4.9333334
Psidium_guajava	-52.3333	4.9333
Psidium_guajava	-52.3167	4.9333
Psidium_guajava	-52.3173	4.9422
Psidium_guajava	-52.3333	4.9333
Psidium_guajava	-52.3175	4.9408
Psidium_guajava	-52.3333	4.9333
Psidium_guajava	-6.9333334	4.65
Psidium_guajava	9.883333	4.9666667
Psidium_guajava	9.883333	4.9666667
Psidium_guajava	9.883333	4.9666667
Psidium_guajava	9.883333	4.9666667
Psidium_guajava	9.883333	4.9666667
Psidium_guajava	9.883333	4.9666667
Psidium_guajava	9.883333	4.9666667
Psidium_guajava	9.883333	4.9666667
Psidium_guajava	9.883333	4.9666667
Psidium_guajava	9.883333	4.9666667
Psidium_guajava	13.45	4.25
Psidium_guajava	13.45	4.25
Psidium_guajava	13.45	4.25
Psidium_guajava	13.45	4.25
Psidium_guajava	13.45	4.25
Psidium_guajava	-74.71	5.38
Psidium_guajava	-67.4	5.9
Psidium_guajava	-66.12	5.61
Psidium_guajava	-62.28	5.93
Psidium_guajava	-59.5	5.33
Psidium_guajava	-53.0333	5.3167
Psidium_guajava	-7.45	5.95
Psidium_guajava	-7.45	5.95
Psidium_guajava	-4.3166666	5.366667
Psidium_guajava	-4.3166666	5.366667
Psidium_guajava	-4.5666666	5.25
Psidium_guajava	-77.42	6.08
Psidium_guajava	-75.57	6.25
Psidium_guajava	-72.9786	6.8410335
Psidium_guajava	-59.75	6.78
Psidium_guajava	-58.2	6.7
Psidium_guajava	-58.18	6.67
Psidium_guajava	-57.92	6.63
Psidium_guajava	-10.25	6.55
Psidium_guajava	-10.25	6.55
Psidium_guajava	-5.016667	6.225
Psidium_guajava	-5.016667	6.225
Psidium_guajava	-5.016667	6.225
Psidium_guajava	-4.866667	6.3333335
Psidium_guajava	-0.27	6.02
Psidium_guajava	2.6	6.65
Psidium_guajava	2.1085	6.9685
Psidium_guajava	2.6166666	6.483333
Psidium_guajava	2.35	6.4
Psidium_guajava	2.1085	6.9685
Psidium_guajava	158.192	6.957
Psidium_guajava	158.2767	6.9201
Psidium_guajava	158.306	6.839
Psidium_guajava	158.304	6.8441
Psidium_guajava	158.169	6.8251
Psidium_guajava	158.214	6.9253
Psidium_guajava	158.275	6.917778
Psidium_guajava	158.283	6.867
Psidium_guajava	-81.73	7.57
Psidium_guajava	-78.07	7.42
Psidium_guajava	-77.83	7.73
Psidium_guajava	-77.68	7.75
Psidium_guajava	-73.071785	7.037847
Psidium_guajava	-73.08825	7.068625
Psidium_guajava	-73.08825	7.068625
Psidium_guajava	-73.10839	7.251611
Psidium_guajava	-65.9119	7.0758
Psidium_guajava	-60.13	7.5
Psidium_guajava	-59.75	7.366667
Psidium_guajava	-59.75	7.366667
Psidium_guajava	-59.7	7.366667
Psidium_guajava	-59.7	7.366667
Psidium_guajava	-8.50068	7.65233
Psidium_guajava	0.6	7.11
Psidium_guajava	3.8333333	7.3333335
Psidium_guajava	36.53	7.4
Psidium_guajava	36.233334	7.266667
Psidium_guajava	36.233334	7.266667
Psidium_guajava	36.53	7.4
Psidium_guajava	36.14	7.17
Psidium_guajava	36.14	7.17
Psidium_guajava	-83.52	8.61
Psidium_guajava	-83.43543	8.64988
Psidium_guajava	-83.5	8.71
Psidium_guajava	-83.52	8.61
Psidium_guajava	-83.55	8.45
Psidium_guajava	-83.86	8.7
Psidium_guajava	-83.43543	8.64988
Psidium_guajava	-83.10222	8.838056
Psidium_guajava	-83.44	8.65
Psidium_guajava	-83.55	8.45
Psidium_guajava	-83.47611	8.84278
Psidium_guajava	-83.51588	8.99574
Psidium_guajava	-83.522224	8.61111
Psidium_guajava	-83.583336	8.46667
Psidium_guajava	-82.67	8.75
Psidium_guajava	-82.62	8.73
Psidium_guajava	-82.63	8.75
Psidium_guajava	-82.68	8.77
Psidium_guajava	-82.72	8.83
Psidium_guajava	-82.68	8.77
Psidium_guajava	-82.63333	8.76666
Psidium_guajava	-82.62	8.68
Psidium_guajava	-82.923164	8.685
Psidium_guajava	-82.28	8.72
Psidium_guajava	-82.72	8.83
Psidium_guajava	-82.43	8.77
Psidium_guajava	-81.21	8.32
Psidium_guajava	-81.21	8.33
Psidium_guajava	-81.17	8.92
Psidium_guajava	-80.1	8.64
Psidium_guajava	-80.14	8.62
Psidium_guajava	-80.1	8.62
Psidium_guajava	-80.1	8.64
Psidium_guajava	-80.96	8.22
Psidium_guajava	-80.12	8.52
Psidium_guajava	-80.57	8.3
Psidium_guajava	-80.12	8.62
Psidium_guajava	-79.59	8.99
Psidium_guajava	-79.59	8.99
Psidium_guajava	-77.72	8.12
Psidium_guajava	-62.68	8.32
Psidium_guajava	34.35	8.15
Psidium_guajava	34.35	8.15
Psidium_guajava	-85.1325	9.82056
Psidium_guajava	-85.1325	9.82056
Psidium_guajava	-84.53333	9.775
Psidium_guajava	-84.023415	9.415389
Psidium_guajava	-84.36528	9.70556
Psidium_guajava	-84.39	9.68
Psidium_guajava	-84.60597	9.77833
Psidium_guajava	-84.308334	9.72917
Psidium_guajava	-84.53	9.77
Psidium_guajava	-84.308334	9.72917
Psidium_guajava	-84.094444	9.97222
Psidium_guajava	-84.39	9.68
Psidium_guajava	-84.09167	9.975
Psidium_guajava	-84.53	9.77
Psidium_guajava	-84.09167	9.975
Psidium_guajava	-84.09	9.98
Psidium_guajava	-84.36528	9.70556
Psidium_guajava	-84.1	9.89
Psidium_guajava	-84.09167	9.975
Psidium_guajava	-84.36528	9.70556
Psidium_guajava	-84.39389	9.68194
Psidium_guajava	-83.06567	9.08992
Psidium_guajava	-83.06531	9.09475
Psidium_guajava	-83.75	9.75
Psidium_guajava	-83.65	9.89
Psidium_guajava	-83.68472	9.13944
Psidium_guajava	-83.06531	9.09475
Psidium_guajava	-83.11667	9.89722
Psidium_guajava	-83.06567	9.08992
Psidium_guajava	-83.06567	9.08992
Psidium_guajava	-83.6922	9.97216
Psidium_guajava	-83.6922	9.97216
Psidium_guajava	-83.06531	9.09475
Psidium_guajava	-83.6922	9.97216
Psidium_guajava	-82.96111	9.025
Psidium_guajava	-82.22	9.22
Psidium_guajava	-82.83	9.74
Psidium_guajava	-82.38	9.25
Psidium_guajava	-82.83	9.95
Psidium_guajava	-82.63	9.57
Psidium_guajava	-82.28	9.4
Psidium_guajava	-82.96	9.02
Psidium_guajava	-79.85	9.18
Psidium_guajava	-79.87	9.17
Psidium_guajava	-79.85	9.15
Psidium_guajava	-79.88	9.37
Psidium_guajava	-79.84	9.16
Psidium_guajava	-79.84	9.16
Psidium_guajava	-79.85	9.15
Psidium_guajava	-79.84	9.17
Psidium_guajava	-79.65	9.5
Psidium_guajava	-79.84	9.16
Psidium_guajava	-79.84	9.16
Psidium_guajava	-79.62	9.1
Psidium_guajava	-79.79	9.33
Psidium_guajava	-79.84	9.17
Psidium_guajava	-79.12	9.41
Psidium_guajava	-79.83	9.16
Psidium_guajava	-79.65	9.47
Psidium_guajava	-79.31	9.28
Psidium_guajava	-79.1	9.4
Psidium_guajava	-79.85	9.15
Psidium_guajava	-79.83	9.16
Psidium_guajava	-79.72	9.33
Psidium_guajava	-78.07	9.22
Psidium_guajava	-61.5	9.0
Psidium_guajava	8.833333	9.666667
Psidium_guajava	8.833333	9.666667
Psidium_guajava	41.24	9.32
Psidium_guajava	41.24	9.32
Psidium_guajava	41.24	9.32
Psidium_guajava	41.24	9.32
Psidium_guajava	42.05	9.2
Psidium_guajava	42.03	9.21
Psidium_guajava	42.05	9.2
Psidium_guajava	42.05	9.2
Psidium_guajava	42.05	9.2
Psidium_guajava	42.05	9.2
Psidium_guajava	42.03	9.21
Psidium_guajava	42.05	9.2
Psidium_guajava	42.05	9.2
Psidium_guajava	-85.35	10.35
Psidium_guajava	-85.48	10.95
Psidium_guajava	-85.43	10.63
Psidium_guajava	-85.34922	10.77508
Psidium_guajava	-85.35	10.35
Psidium_guajava	-84.78	10.36
Psidium_guajava	-84.84	10.33
Psidium_guajava	-84.8	10.3
Psidium_guajava	-84.816666	10.26667
Psidium_guajava	-84.8	10.28
Psidium_guajava	-84.14	10.41
Psidium_guajava	-84.47	10.17
Psidium_guajava	-84.8	10.3
Psidium_guajava	-84.78333	10.36667
Psidium_guajava	-84.7	10.46
Psidium_guajava	-84.98333	10.725
Psidium_guajava	-84.8	10.3
Psidium_guajava	-83.48	10.08
Psidium_guajava	-84.0	10.43
Psidium_guajava	-84.0	10.43
Psidium_guajava	-83.61667	10.04444
Psidium_guajava	-83.5	10.51
Psidium_guajava	-83.61667	10.04444
Psidium_guajava	-83.85667	10.19778
Psidium_guajava	-83.780556	10.45
Psidium_guajava	-83.5	10.51667
Psidium_guajava	-84.0	10.43
Psidium_guajava	-83.86075	10.19203
Psidium_guajava	-83.85778	10.19111
Psidium_guajava	-84.0	10.43
Psidium_guajava	-83.85667	10.19778
Psidium_guajava	-84.0	10.43
Psidium_guajava	-83.85667	10.19778
Psidium_guajava	-83.5	10.51
Psidium_guajava	-84.0	10.43
Psidium_guajava	-83.85778	10.19111
Psidium_guajava	-83.85667	10.19778
Psidium_guajava	-83.78	10.45
Psidium_guajava	-83.85778	10.19111
Psidium_guajava	-83.85667	10.19778
Psidium_guajava	-83.986115	10.06111
Psidium_guajava	-84.0	10.43
Psidium_guajava	-84.0	10.43
Psidium_guajava	-74.0557	10.8887
Psidium_guajava	-74.0557	10.8887
Psidium_guajava	-69.12	10.83
Psidium_guajava	-14.45	10.754
Psidium_guajava	-0.26	10.32
Psidium_guajava	-0.26	10.32
Psidium_guajava	48.4954	10.988
Psidium_guajava	-86.53	11.98
Psidium_guajava	-86.15	11.98
Psidium_guajava	-86.23	11.85
Psidium_guajava	-86.07	11.9
Psidium_guajava	-86.3	11.97
Psidium_guajava	-85.95	11.98
Psidium_guajava	-85.98	11.75
Psidium_guajava	-85.68	11.53
Psidium_guajava	-85.93	11.83
Psidium_guajava	-85.8	11.15
Psidium_guajava	-85.58	11.55
Psidium_guajava	-84.47	11.03
Psidium_guajava	-84.35	11.75
Psidium_guajava	-84.3	11.06
Psidium_guajava	-84.52	11.05
Psidium_guajava	-83.9	11.45
Psidium_guajava	-69.4	11.32
Psidium_guajava	8.88	11.7
Psidium_guajava	-87.15	12.62
Psidium_guajava	-87.17	12.5
Psidium_guajava	-86.9	12.43
Psidium_guajava	-86.33	12.93
Psidium_guajava	-86.37	12.98
Psidium_guajava	-86.27	12.12
Psidium_guajava	-86.32	12.93
Psidium_guajava	-87.0	12.58
Psidium_guajava	-86.85	12.37
Psidium_guajava	-86.33	12.93
Psidium_guajava	-86.52	12.03
Psidium_guajava	-86.1	12.2
Psidium_guajava	-86.13	12.17
Psidium_guajava	-86.32	12.95
Psidium_guajava	-86.38	12.12
Psidium_guajava	-86.87	12.68
Psidium_guajava	-86.32	12.97
Psidium_guajava	-86.1	12.2
Psidium_guajava	-86.27	12.12
Psidium_guajava	-85.33	12.89
Psidium_guajava	-85.85	12.95
Psidium_guajava	-85.94	12.01
Psidium_guajava	-85.53	12.42
Psidium_guajava	-85.55	12.4
Psidium_guajava	-85.6667	12.9167
Psidium_guajava	-85.98	12.63
Psidium_guajava	-85.67	12.47
Psidium_guajava	-85.53	12.23
Psidium_guajava	-85.08	12.28
Psidium_guajava	-85.6	12.48
Psidium_guajava	-85.92	12.92
Psidium_guajava	-85.47	12.12
Psidium_guajava	-85.55	12.63
Psidium_guajava	-84.8978	12.8614
Psidium_guajava	-83.66666	12.5
Psidium_guajava	-83.66666	12.25
Psidium_guajava	-83.75	12.67
Psidium_guajava	-83.78	12.01
Psidium_guajava	-83.75	12.24
Psidium_guajava	-83.75	12.0
Psidium_guajava	-83.66666	12.5
Psidium_guajava	-83.53333	12.83333
Psidium_guajava	-83.7	12.16
Psidium_guajava	-83.66666	12.5
Psidium_guajava	-7.9333334	12.65
Psidium_guajava	-90.07	13.8
Psidium_guajava	-89.93	13.82
Psidium_guajava	-89.98	13.82
Psidium_guajava	-89.25	13.67
Psidium_guajava	-89.93	13.82
Psidium_guajava	-89.98	13.82
Psidium_guajava	-89.93	13.82
Psidium_guajava	-89.2	13.72
Psidium_guajava	-89.2	13.72
Psidium_guajava	-89.3	13.81
Psidium_guajava	-89.93	13.82
Psidium_guajava	-89.05	13.88
Psidium_guajava	-88.53	13.48
Psidium_guajava	-87.3	13.92
Psidium_guajava	-87.02	13.98
Psidium_guajava	-87.3	13.92
Psidium_guajava	-87.25	13.85
Psidium_guajava	-86.62	13.15
Psidium_guajava	-86.35	13.0
Psidium_guajava	-86.24	13.42
Psidium_guajava	-86.27	13.27
Psidium_guajava	-86.26	13.39
Psidium_guajava	-86.96666	13.65
Psidium_guajava	-86.4	13.68
Psidium_guajava	-86.62	13.17
Psidium_guajava	-86.27	13.27
Psidium_guajava	-86.45	13.12
Psidium_guajava	-86.85	13.93
Psidium_guajava	-86.33	13.03
Psidium_guajava	-86.24	13.3
Psidium_guajava	-86.24	13.42
Psidium_guajava	-86.63	13.47
Psidium_guajava	-86.78	13.47
Psidium_guajava	-86.57	13.43
Psidium_guajava	-86.26	13.39
Psidium_guajava	-86.33	13.02
Psidium_guajava	-86.85	13.93
Psidium_guajava	-86.24	13.42
Psidium_guajava	-86.03	13.75
Psidium_guajava	-86.18	13.3
Psidium_guajava	-86.24	13.43
Psidium_guajava	-86.24	13.42
Psidium_guajava	-85.85	13.02
Psidium_guajava	-85.63	13.6
Psidium_guajava	-85.98	13.05
Psidium_guajava	-85.92	13.05
Psidium_guajava	-85.06	13.74
Psidium_guajava	-85.92	13.03
Psidium_guajava	-85.75	13.07
Psidium_guajava	-84.08	13.48
Psidium_guajava	-84.77	13.73
Psidium_guajava	-84.68	13.97
Psidium_guajava	-84.72	13.78
Psidium_guajava	-84.97	13.15
Psidium_guajava	176.2125	13.275
Psidium_guajava	176.13333	13.266666
Psidium_guajava	176.12917	13.283334
Psidium_guajava	176.2125	13.275
Psidium_guajava	176.13333	13.266666
Psidium_guajava	-92.261	14.908
Psidium_guajava	-90.27	14.34
Psidium_guajava	-90.54	14.64
Psidium_guajava	-90.37	14.39
Psidium_guajava	-90.68	14.42
Psidium_guajava	-90.61	14.63
Psidium_guajava	-90.166664	14.45
Psidium_guajava	-90.76	14.64
Psidium_guajava	-90.7	14.48
Psidium_guajava	-90.55	14.59
Psidium_guajava	-89.27	14.87
Psidium_guajava	-89.27	14.87
Psidium_guajava	-89.35	14.42
Psidium_guajava	-89.35	14.42
Psidium_guajava	-88.63	14.57
Psidium_guajava	-88.63	14.57
Psidium_guajava	-87.34	14.14
Psidium_guajava	-87.75	14.33
Psidium_guajava	-87.11	14.11
Psidium_guajava	-87.02	14.02
Psidium_guajava	-87.65	14.47
Psidium_guajava	-87.01	14.01
Psidium_guajava	-87.05	14.16
Psidium_guajava	-87.22	14.05
Psidium_guajava	-87.02	14.02
Psidium_guajava	-87.16	14.13
Psidium_guajava	-87.15	14.08
Psidium_guajava	-87.83	14.57
Psidium_guajava	-87.65	14.47
Psidium_guajava	-87.6	14.76
Psidium_guajava	-87.17	14.09
Psidium_guajava	-87.16	14.13
Psidium_guajava	-87.96	14.69
Psidium_guajava	-86.67	14.55
Psidium_guajava	-86.86666	14.06666
Psidium_guajava	-86.67	14.55
Psidium_guajava	-86.78333	14.76666
Psidium_guajava	-85.43	14.1
Psidium_guajava	-85.43	14.1
Psidium_guajava	-85.43	14.1
Psidium_guajava	-85.7	14.91
Psidium_guajava	-84.05	14.68
Psidium_guajava	-84.63	14.07
Psidium_guajava	-83.33	14.1
Psidium_guajava	178.15	14.25
Psidium_guajava	178.15834	14.266666
Psidium_guajava	178.18333	14.216666
Psidium_guajava	178.18333	14.216666
Psidium_guajava	178.18333	14.216666
Psidium_guajava	178.18333	14.216666
Psidium_guajava	178.17084	14.266666
Psidium_guajava	178.18333	14.216666
Psidium_guajava	178.18333	14.216666
Psidium_guajava	-95.944	15.951
Psidium_guajava	-93.41	15.99
Psidium_guajava	-93.313	15.971
Psidium_guajava	-93.288	15.984
Psidium_guajava	-93.454	15.975
Psidium_guajava	-91.75	15.8
Psidium_guajava	-90.22	15.94
Psidium_guajava	-90.37	15.47
Psidium_guajava	-87.97	15.8
Psidium_guajava	-86.77	15.73
Psidium_guajava	-86.71	15.77
Psidium_guajava	-85.6667	15.75
Psidium_guajava	-85.94	15.92
Psidium_guajava	-85.91	15.96
Psidium_guajava	-84.54	15.77
Psidium_guajava	-84.0	15.0
Psidium_guajava	-99.95	16.89
Psidium_guajava	-96.3	16.3
Psidium_guajava	-96.683	16.8
Psidium_guajava	-96.708	16.958
Psidium_guajava	-96.867	16.217
Psidium_guajava	-96.867	16.217
Psidium_guajava	-96.691	16.958
Psidium_guajava	-95.4	16.5
Psidium_guajava	-95.35	16.367
Psidium_guajava	-95.133	16.817
Psidium_guajava	-95.014	16.208
Psidium_guajava	-95.35	16.383
Psidium_guajava	-95.23	16.322
Psidium_guajava	-95.133	16.817
Psidium_guajava	-95.4	16.5
Psidium_guajava	-95.35	16.383
Psidium_guajava	-95.014	16.208
Psidium_guajava	-95.35	16.367
Psidium_guajava	-95.35	16.367
Psidium_guajava	-95.35	16.367
Psidium_guajava	-94.2	16.7
Psidium_guajava	-94.2	16.7
Psidium_guajava	-93.401	16.044
Psidium_guajava	-93.9	16.35
Psidium_guajava	-93.385	16.021
Psidium_guajava	-93.39	16.02
Psidium_guajava	-93.45	16.074
Psidium_guajava	-93.4	16.04
Psidium_guajava	-93.62	16.28
Psidium_guajava	-92.34	16.92
Psidium_guajava	-92.267	16.05
Psidium_guajava	-92.17	16.81
Psidium_guajava	-92.26	16.81
Psidium_guajava	-92.267	16.05
Psidium_guajava	-91.28	16.91
Psidium_guajava	-91.63	16.09
Psidium_guajava	-91.21	16.35
Psidium_guajava	-91.122	16.714
Psidium_guajava	-91.589	16.993
Psidium_guajava	-89.04	16.87
Psidium_guajava	-89.02	16.63
Psidium_guajava	-89.02	16.28
Psidium_guajava	-88.9	16.2
Psidium_guajava	-88.6	16.8
Psidium_guajava	-99.467	17.35
Psidium_guajava	-99.467	17.35
Psidium_guajava	-99.483	17.383
Psidium_guajava	-99.483	17.383
Psidium_guajava	-98.733	17.25
Psidium_guajava	-98.733	17.25
Psidium_guajava	-97.83	17.305
Psidium_guajava	-97.87	17.05
Psidium_guajava	-97.017	17.533
Psidium_guajava	-96.72	17.028
Psidium_guajava	-96.5	17.75
Psidium_guajava	-96.958	17.8
Psidium_guajava	-96.722	17.066
Psidium_guajava	-96.5	17.5
Psidium_guajava	-96.722	17.066
Psidium_guajava	-96.22	17.17
Psidium_guajava	-96.63	17.11
Psidium_guajava	-96.5	17.5
Psidium_guajava	-96.0	17.75
Psidium_guajava	-94.613	17.256
Psidium_guajava	-92.863	17.067
Psidium_guajava	-92.717	17.138
Psidium_guajava	-92.933	17.833
Psidium_guajava	-92.933	17.833
Psidium_guajava	-91.876	17.77
Psidium_guajava	-91.28	17.01
Psidium_guajava	-91.31	17.01
Psidium_guajava	-90.44	17.865
Psidium_guajava	-89.61	17.23
Psidium_guajava	-89.07	17.1
Psidium_guajava	-89.07	17.1
Psidium_guajava	-89.1	17.1
Psidium_guajava	-89.1	17.1
Psidium_guajava	-89.72	17.0
Psidium_guajava	-89.1	17.1
Psidium_guajava	-88.71	17.15
Psidium_guajava	-88.83	17.0
Psidium_guajava	-89.0	17.1
Psidium_guajava	-88.53	17.78
Psidium_guajava	-88.71	17.15
Psidium_guajava	-88.78	17.22
Psidium_guajava	-88.7	17.13
Psidium_guajava	-88.31	17.56
Psidium_guajava	-64.77	17.73
Psidium_guajava	-63.231	17.64
Psidium_guajava	-63.2301	17.6288
Psidium_guajava	-63.23746	17.63446
Psidium_guajava	-103.308	18.341
Psidium_guajava	-102.267	18.367
Psidium_guajava	-102.267	18.367
Psidium_guajava	-101.651	18.395
Psidium_guajava	-101.289	18.282
Psidium_guajava	-101.653	18.418
Psidium_guajava	-101.506	18.204
Psidium_guajava	-101.289	18.282
Psidium_guajava	-101.469	18.18
Psidium_guajava	-101.568	18.151
Psidium_guajava	-100.65	18.32
Psidium_guajava	-100.65	18.32
Psidium_guajava	-100.54	18.96
Psidium_guajava	-99.507	18.412
Psidium_guajava	-99.05	18.883
Psidium_guajava	-99.539	18.344
Psidium_guajava	-99.539	18.344
Psidium_guajava	-99.05	18.883
Psidium_guajava	-99.083	18.983
Psidium_guajava	-99.083	18.983
Psidium_guajava	-98.95	18.8
Psidium_guajava	-98.218	18.244
Psidium_guajava	-98.95	18.8
Psidium_guajava	-97.317	18.683
Psidium_guajava	-97.05	18.05
Psidium_guajava	-97.067	18.7
Psidium_guajava	-97.317	18.683
Psidium_guajava	-97.05	18.05
Psidium_guajava	-97.067	18.7
Psidium_guajava	-96.775	18.91
Psidium_guajava	-95.1	18.417
Psidium_guajava	-95.07	18.57
Psidium_guajava	-95.212	18.448
Psidium_guajava	-95.1	18.417
Psidium_guajava	-95.07	18.57
Psidium_guajava	-94.767	18.4
Psidium_guajava	-94.885	18.272
Psidium_guajava	-94.883	18.3
Psidium_guajava	-94.98	18.47
Psidium_guajava	-94.883	18.3
Psidium_guajava	-92.53	18.61
Psidium_guajava	-92.769	18.151
Psidium_guajava	-92.416	18.653
Psidium_guajava	-91.976	18.618
Psidium_guajava	-90.08	18.45
Psidium_guajava	-90.45	18.98
Psidium_guajava	-89.45	18.23
Psidium_guajava	-89.47	18.23
Psidium_guajava	-89.1	18.0
Psidium_guajava	-89.46	18.25
Psidium_guajava	-88.5	18.2
Psidium_guajava	-88.7	18.18
Psidium_guajava	-88.467	18.483
Psidium_guajava	-88.567	18.8
Psidium_guajava	-88.68	18.48
Psidium_guajava	-88.467	18.483
Psidium_guajava	-88.567	18.8
Psidium_guajava	-88.7	18.18
Psidium_guajava	-88.683	18.467
Psidium_guajava	-88.483	18.5
Psidium_guajava	-77.1475	18.1869
Psidium_guajava	-71.15	18.05
Psidium_guajava	-70.60833	18.983334
Psidium_guajava	-70.45	18.52
Psidium_guajava	-70.45	18.633333
Psidium_guajava	-70.12	18.5
Psidium_guajava	-70.62	18.98
Psidium_guajava	-70.71667	18.866667
Psidium_guajava	-70.68	18.62
Psidium_guajava	-70.72	18.87
Psidium_guajava	-70.37	18.93
Psidium_guajava	-70.75	18.89
Psidium_guajava	-69.28	18.47
Psidium_guajava	-69.95	18.62
Psidium_guajava	-69.8	18.57
Psidium_guajava	-68.78333	18.766666
Psidium_guajava	-68.78	18.77
Psidium_guajava	-66.4	18.4
Psidium_guajava	-66.37	18.4
Psidium_guajava	-66.0397	18.22718
Psidium_guajava	-66.04988	18.39744
Psidium_guajava	-66.867	18.264
Psidium_guajava	-65.88888	18.32694
Psidium_guajava	-65.8	18.3
Psidium_guajava	-65.8	18.3
Psidium_guajava	-65.84	18.19
Psidium_guajava	-65.8	18.4
Psidium_guajava	-65.79166	18.3125
Psidium_guajava	-65.83	18.38
Psidium_guajava	-65.82	18.37
Psidium_guajava	-65.99127	18.25597
Psidium_guajava	-65.51722	18.09
Psidium_guajava	-65.443	18.149
Psidium_guajava	-65.55194	18.095
Psidium_guajava	98.931	18.452
Psidium_guajava	98.941	18.454
Psidium_guajava	98.958	18.488
Psidium_guajava	99.13	18.384
Psidium_guajava	99.033	18.437
Psidium_guajava	99.052	18.409
Psidium_guajava	-155.16695	19.67995
Psidium_guajava	-104.966	19.402
Psidium_guajava	-104.437	19.602
Psidium_guajava	-104.976	19.675
Psidium_guajava	-102.33	19.66
Psidium_guajava	-102.056	19.967
Psidium_guajava	-102.065	19.365
Psidium_guajava	-102.058	19.418
Psidium_guajava	-102.423	19.65
Psidium_guajava	-101.5	19.85
Psidium_guajava	-101.673	19.602
Psidium_guajava	-101.728	19.187
Psidium_guajava	-101.95	19.2
Psidium_guajava	-101.708	19.208
Psidium_guajava	-101.5	19.85
Psidium_guajava	-101.95	19.2
Psidium_guajava	-100.383	19.417
Psidium_guajava	-100.383	19.417
Psidium_guajava	-100.38	19.42
Psidium_guajava	-100.38	19.42
Psidium_guajava	-99.115	19.43
Psidium_guajava	-99.115	19.43
Psidium_guajava	-97.21	19.85
Psidium_guajava	-97.113	19.692
Psidium_guajava	-97.694	19.966
Psidium_guajava	-96.95	19.4
Psidium_guajava	-96.991	19.625
Psidium_guajava	-96.93	19.62
Psidium_guajava	-96.944	19.13
Psidium_guajava	-96.967	19.517
Psidium_guajava	-96.367	19.583
Psidium_guajava	-96.8	19.483
Psidium_guajava	-96.94	19.62
Psidium_guajava	-96.883	19.367
Psidium_guajava	-96.95	19.45
Psidium_guajava	-96.8	19.483
Psidium_guajava	-96.967	19.5
Psidium_guajava	-96.963	19.15
Psidium_guajava	-96.382	19.595
Psidium_guajava	-96.323	19.227
Psidium_guajava	-96.367	19.583
Psidium_guajava	-96.318	19.278
Psidium_guajava	-96.323	19.227
Psidium_guajava	-96.367	19.583
Psidium_guajava	-96.75	19.47
Psidium_guajava	-96.75	19.38
Psidium_guajava	-96.323	19.227
Psidium_guajava	-96.833	19.35
Psidium_guajava	-96.367	19.583
Psidium_guajava	-96.95	19.556
Psidium_guajava	-96.825	19.535
Psidium_guajava	-96.67	19.75
Psidium_guajava	-96.919	19.613
Psidium_guajava	-96.717	19.183
Psidium_guajava	-96.967	19.517
Psidium_guajava	-96.95	19.45
Psidium_guajava	-96.95	19.4
Psidium_guajava	-96.937	19.497
Psidium_guajava	-96.916664	19.54
Psidium_guajava	-96.972	19.383
Psidium_guajava	-96.967	19.517
Psidium_guajava	-96.442	19.282
Psidium_guajava	-91.09	19.04
Psidium_guajava	-91.09	19.04
Psidium_guajava	-90.417	19.85
Psidium_guajava	-90.408	19.052
Psidium_guajava	-90.408	19.052
Psidium_guajava	-90.417	19.85
Psidium_guajava	-90.39	19.926
Psidium_guajava	-90.39	19.926
Psidium_guajava	-89.313	19.236
Psidium_guajava	-89.755	19.231
Psidium_guajava	-88.1	19.43
Psidium_guajava	-88.1	19.43
Psidium_guajava	-88.074	19.39
Psidium_guajava	-88.074	19.39
Psidium_guajava	-87.99	19.49
Psidium_guajava	-70.75	19.58
Psidium_guajava	-70.5	19.0
Psidium_guajava	-70.74167	19.575
Psidium_guajava	-156.88414	20.80793
Psidium_guajava	-156.30849	20.84819
Psidium_guajava	-156.03352	20.70386
Psidium_guajava	-156.899	20.81467
Psidium_guajava	-105.317	20.317
Psidium_guajava	-105.4	20.37
Psidium_guajava	-103.933	20.9
Psidium_guajava	-103.933	20.9
Psidium_guajava	-98.198	20.78
Psidium_guajava	-98.73	20.79
Psidium_guajava	-98.193	20.932
Psidium_guajava	-98.755	20.783
Psidium_guajava	-98.155	20.193
Psidium_guajava	-98.725	20.785
Psidium_guajava	-98.15	20.19
Psidium_guajava	-97.733	20.467
Psidium_guajava	-97.3	20.7
Psidium_guajava	-97.733	20.467
Psidium_guajava	-97.3	20.7
Psidium_guajava	-97.44	20.39
Psidium_guajava	-90.226	20.042
Psidium_guajava	-90.23	20.03
Psidium_guajava	-90.226	20.042
Psidium_guajava	-90.226	20.042
Psidium_guajava	-89.43	20.3
Psidium_guajava	-89.458	20.254
Psidium_guajava	-89.458	20.254
Psidium_guajava	-89.606	20.174
Psidium_guajava	-89.606	20.174
Psidium_guajava	-89.346	20.258
Psidium_guajava	-89.46	20.21
Psidium_guajava	-89.358	20.278
Psidium_guajava	-89.346	20.258
Psidium_guajava	-89.38	20.37
Psidium_guajava	-89.283	20.383
Psidium_guajava	-89.467	20.217
Psidium_guajava	-88.2	20.683
Psidium_guajava	-88.201	20.674
Psidium_guajava	-88.25	20.7
Psidium_guajava	-88.83	20.55
Psidium_guajava	-88.26	20.71
Psidium_guajava	-88.201	20.674
Psidium_guajava	-88.032	20.417
Psidium_guajava	-88.2	20.683
Psidium_guajava	-88.9	20.6
Psidium_guajava	-88.032	20.417
Psidium_guajava	-88.25	20.7
Psidium_guajava	-88.09	20.53
Psidium_guajava	-88.03	20.79
Psidium_guajava	-87.732	20.492
Psidium_guajava	-87.567	20.072
Psidium_guajava	-87.45	20.967
Psidium_guajava	-87.45	20.967
Psidium_guajava	-87.57	20.34
Psidium_guajava	-87.732	20.492
Psidium_guajava	-76.6	20.27
Psidium_guajava	-158.08	21.5
Psidium_guajava	-157.82681	21.32425
Psidium_guajava	-157.5	21.2
Psidium_guajava	-157.84921	21.36158
Psidium_guajava	-157.0	21.0
Psidium_guajava	-104.502	21.063
Psidium_guajava	-104.956	21.388
Psidium_guajava	-104.5	21.97
Psidium_guajava	-104.593	21.333
Psidium_guajava	-104.96	21.39
Psidium_guajava	-103.067	21.567
Psidium_guajava	-103.21	21.363
Psidium_guajava	-100.033	21.322
Psidium_guajava	-99.521	21.107
Psidium_guajava	-99.56	21.34
Psidium_guajava	-99.667	21.1
Psidium_guajava	-99.398	21.201
Psidium_guajava	-99.473	21.222
Psidium_guajava	-99.683	21.517
Psidium_guajava	-99.548	21.12
Psidium_guajava	-99.55	21.15
Psidium_guajava	-99.667	21.1
Psidium_guajava	-99.683	21.517
Psidium_guajava	-99.813	21.053
Psidium_guajava	-99.688	21.547
Psidium_guajava	-99.541	21.119
Psidium_guajava	-99.108	21.159
Psidium_guajava	-99.4	21.333
Psidium_guajava	-98.892	21.179
Psidium_guajava	-97.933	21.183
Psidium_guajava	-97.933	21.183
Psidium_guajava	-89.55	21.05
Psidium_guajava	120.83149	21.96598
Psidium_guajava	120.82489	21.956308
Psidium_guajava	120.83149	21.96571
Psidium_guajava	120.82752	21.959925
Psidium_guajava	120.83102	21.958122
Psidium_guajava	120.83102	21.961102
Psidium_guajava	120.825806	21.960827
Psidium_guajava	120.82795	21.959202
Psidium_guajava	120.83168	21.959387
Psidium_guajava	120.82788	21.964079
Psidium_guajava	120.82967	21.953785
Psidium_guajava	120.82256	21.958202
Psidium_guajava	120.83113	21.959839
Psidium_guajava	120.82183	21.954138
Psidium_guajava	120.83248	21.96327
Psidium_guajava	120.828125	21.960829
Psidium_guajava	120.82948	21.958302
Psidium_guajava	120.816	21.954763
Psidium_guajava	120.83138	21.957129
Psidium_guajava	120.8285	21.959383
Psidium_guajava	120.82972	21.963268
Psidium_guajava	120.82649	21.955135
Psidium_guajava	120.8217	21.956667
Psidium_guajava	120.826965	21.960827
Psidium_guajava	120.830574	21.962276
Psidium_guajava	120.82558	21.950619
Psidium_guajava	120.83052	21.957037
Psidium_guajava	120.83186	21.962458
Psidium_guajava	120.82329	21.959377
Psidium_guajava	120.82923	21.961912
Psidium_guajava	120.8247	21.95965
Psidium_guajava	120.83186	21.961645
Psidium_guajava	120.82477	21.953148
Psidium_guajava	120.82844	21.963537
Psidium_guajava	120.83041	21.956495
Psidium_guajava	120.82231	21.956938
Psidium_guajava	120.82532	21.954142
Psidium_guajava	120.8241	21.955675
Psidium_guajava	120.825935	21.95613
Psidium_guajava	120.82814	21.950804
Psidium_guajava	120.8308	21.964083
Psidium_guajava	120.83041	21.956495
Psidium_guajava	120.82795	21.959202
Psidium_guajava	120.83009	21.959295
Psidium_guajava	120.829544	21.961552
Psidium_guajava	120.82256	21.958202
Psidium_guajava	120.82758	21.952066
Psidium_guajava	120.82507	21.955677
Psidium_guajava	120.8297	21.963991
Psidium_guajava	120.82814	21.950804
Psidium_guajava	120.820656	21.95784
Psidium_guajava	120.82961	21.951616
Psidium_guajava	120.82967	21.953785
Psidium_guajava	120.82483	21.957302
Psidium_guajava	120.82667	21.96191
Psidium_guajava	120.83186	21.961645
Psidium_guajava	120.82477	21.953148
Psidium_guajava	120.82667	21.96191
Psidium_guajava	120.82789	21.960466
Psidium_guajava	120.83047	21.95243
Psidium_guajava	120.83041	21.960379
Psidium_guajava	120.82452	21.961548
Psidium_guajava	120.825935	21.95613
Psidium_guajava	120.83279	21.962368
Psidium_guajava	120.82844	21.963537
Psidium_guajava	120.829315	21.948816
Psidium_guajava	120.82532	21.954142
Psidium_guajava	120.82789	21.960466
Psidium_guajava	120.82649	21.955135
Psidium_guajava	120.82961	21.951616
Psidium_guajava	120.82801	21.959925
Psidium_guajava	120.83168	21.959387
Psidium_guajava	120.83279	21.962368
Psidium_guajava	120.829315	21.948816
Psidium_guajava	120.82972	21.963268
Psidium_guajava	120.82936	21.957397
Psidium_guajava	120.82948	21.958302
Psidium_guajava	120.82788	21.964079
Psidium_guajava	120.82672	21.963898
Psidium_guajava	120.83138	21.957129
Psidium_guajava	120.83248	21.96327
Psidium_guajava	120.828125	21.960829
Psidium_guajava	120.82586	21.962902
Psidium_guajava	120.82923	21.961912
Psidium_guajava	120.8247	21.95965
Psidium_guajava	120.8285	21.959383
Psidium_guajava	120.83102	21.961102
Psidium_guajava	120.825806	21.960827
Psidium_guajava	120.830574	21.962276
Psidium_guajava	120.82558	21.950619
Psidium_guajava	120.83009	21.959295
Psidium_guajava	120.829544	21.961552
Psidium_guajava	120.83102	21.958122
Psidium_guajava	120.82758	21.952066
Psidium_guajava	120.83041	21.960379
Psidium_guajava	120.82452	21.961548
Psidium_guajava	120.83149	21.96571
Psidium_guajava	120.82752	21.959925
Psidium_guajava	120.82507	21.955677
Psidium_guajava	120.83149	21.96598
Psidium_guajava	120.82489	21.956308
Psidium_guajava	120.83113	21.959839
Psidium_guajava	120.82183	21.954138
Psidium_guajava	120.8217	21.956667
Psidium_guajava	120.816	21.954763
Psidium_guajava	120.826965	21.960827
Psidium_guajava	120.82483	21.957302
Psidium_guajava	120.83052	21.957037
Psidium_guajava	120.83186	21.962458
Psidium_guajava	120.82329	21.959377
Psidium_guajava	120.82801	21.959925
Psidium_guajava	120.82231	21.956938
Psidium_guajava	120.82936	21.957397
Psidium_guajava	120.820656	21.95784
Psidium_guajava	120.83047	21.95243
Psidium_guajava	120.8241	21.955675
Psidium_guajava	120.82586	21.962902
Psidium_guajava	120.8297	21.963991
Psidium_guajava	120.82672	21.963898
Psidium_guajava	120.8308	21.964083
Psidium_guajava	-104.63	22.27
Psidium guajaba	-99.333	22.9
Psidium guajaba	-99.117	22.867
Psidium_guajava	-99.12	22.87
Psidium guajaba	-99.333	22.9
Psidium_guajava	-80.62	22.27
Psidium_guajava	98.233	22.883
Psidium_guajava	120.77936	22.09733
Psidium_guajava	120.583336	22.366667
Psidium_guajava	120.774734	22.091272
Psidium_guajava	120.7745	22.08766
Psidium_guajava	120.77256	22.083502
Psidium_guajava	120.76252	22.06967
Psidium_guajava	120.785355	22.083158
Psidium_guajava	120.78247	22.080715
Psidium_guajava	120.76252	22.06967
Psidium_guajava	120.7745	22.08766
Psidium_guajava	120.78247	22.080715
Psidium_guajava	120.75363	22.06216
Psidium_guajava	120.77256	22.083502
Psidium_guajava	120.77936	22.09733
Psidium_guajava	120.77772	22.09516
Psidium_guajava	120.785355	22.083158
Psidium_guajava	120.774734	22.091272
Psidium_guajava	120.756004	22.065866
Psidium_guajava	120.873	22.00675
Psidium_guajava	120.58333	22.36667
Psidium_guajava	120.75363	22.06216
Psidium_guajava	120.76625	22.073378
Psidium_guajava	120.77772	22.09516
Psidium_guajava	120.873	22.00675
Psidium_guajava	120.76625	22.073378
Psidium_guajava	120.756004	22.065866
Psidium_guajava	-106.21	23.18
Psidium_guajava	-106.421	23.225
Psidium_guajava	-106.467	23.235
Psidium_guajava	-105.83	23.08
Psidium_guajava	-105.863	23.424
Psidium_guajava	-105.836	23.561
Psidium_guajava	-104.353	23.615
Psidium_guajava	-104.367	23.467
Psidium guajaba	-99.083	23.167
Psidium guajaba	-99.2	23.117
Psidium_guajava	-99.1	23.17
Psidium_guajava	-97.98	23.15
Psidium_guajava	-97.95	23.17
Psidium_guajava	-75.8525	23.55805
Psidium_guajava	-75.8525	23.55805
Psidium_guajava	-75.11667	23.316668
Psidium_guajava	97.8	23.2
Psidium_guajava	120.68333	23.75
Psidium_guajava	120.683334	23.75
Psidium_guajava	-106.728	24.517
Psidium_guajava	98.8847	24.9019
Psidium_guajava	98.88494	24.901972
Psidium_guajava	98.897224	24.865833
Psidium_guajava	98.8973	24.865694
Psidium_guajava	109.49222	24.32306
Psidium_guajava	109.73333	24.48333
Psidium_guajava	120.98333	24.6
Psidium_guajava	120.722946	24.365768
Psidium_guajava	120.98333	24.6
Psidium_guajava	120.73461	24.359198
Psidium_guajava	120.97691	24.176134
Psidium_guajava	120.71433	24.363586
Psidium_guajava	120.772125	24.280886
Psidium_guajava	120.71484	24.363134
Psidium_guajava	120.71484	24.363134
Psidium_guajava	120.71433	24.363586
Psidium_guajava	120.772125	24.280886
Psidium_guajava	120.722946	24.365768
Psidium_guajava	120.73461	24.359198
Psidium_guajava	120.97691	24.176134
Psidium_guajava	-108.817	25.75
Psidium_guajava	-107.896	25.167
Psidium_guajava	-107.462	25.517
Psidium_guajava	-106.618	25.476
Psidium_guajava	-106.6	25.467
Psidium_guajava	-100.017	25.283
Psidium_guajava	-100.038	25.253
Psidium_guajava	-100.017	25.283
Psidium_guajava	-100.333336	25.25
Psidium_guajava	-100.286	25.78
Psidium_guajava	-100.033	25.25
Psidium_guajava	-97.733	25.983
Psidium_guajava	-97.733	25.983
Psidium_guajava	-80.182495	25.44114
Psidium_guajava	-77.35	25.08
Psidium_guajava	121.5	25.03333
Psidium_guajava	121.5	25.03389
Psidium_guajava	121.5	25.03333
Psidium_guajava	121.433334	25.183332
Psidium_guajava	121.43333	25.18333
Psidium_guajava	121.45	25.116667
Psidium_guajava	121.5	25.033333
Psidium_guajava	121.45	25.116667
Psidium_guajava	121.5	25.033333
Psidium_guajava	121.45	25.11667
Psidium_guajava	121.43333	25.18333
Psidium_guajava	121.5	25.03333
Psidium_guajava	121.5	25.033333
Psidium_guajava	121.5	25.03389
Psidium_guajava	121.45	25.11667
Psidium_guajava	121.433334	25.183332
Psidium_guajava	-109.646	26.961
Psidium_guajava	-109.646	26.961
Psidium_guajava	-101.37	26.94
Psidium_guajava	-108.93333	27.51667
Psidium_guajava	-108.933	27.517
Psidium_guajava	-108.72083	27.09444
Psidium_guajava	-108.933	27.517
Psidium_guajava	-108.786	27.001
Psidium_guajava	-107.698	27.07
Psidium_guajava	-81.50444	27.66972
Psidium_guajava	-81.6	27.7
Psidium_guajava	88.566666	27.3
Psidium_guajava	142.21321	27.076399
Psidium_guajava	142.21321	27.076399
Psidium_guajava	-109.733	28.567
Psidium_guajava	-109.73333	28.56667
Psidium_guajava	-109.721	28.554
Psidium_guajava	-109.733	28.567
Psidium_guajava	-90.416766	-0.692946
Psidium_guajava	-90.417218	-0.692925
Psidium_guajava	-90.417667	-0.692851
Psidium_guajava	-90.416311	-0.692950
Psidium_guajava	-90.413271	-0.683749
Psidium_guajava	-90.413811	-0.683737
Psidium_guajava	-90.408920	-0.676055
Psidium_guajava	-90.409358	-0.676007
Psidium_guajava	-90.409807	-0.675979
Psidium_guajava	-90.410255	-0.675941
Psidium_guajava	-90.407897	-0.671829
Psidium_guajava	-90.406986	-0.671798
Psidium_guajava	-90.407450	-0.671822
Psidium_guajava	-90.403508	-0.665579
Psidium_guajava	-90.403059	-0.665607
Psidium_guajava	-90.402609	-0.665619
Psidium_guajava	-90.403966	-0.665590
Psidium_guajava	-90.397460	-0.660865
Psidium_guajava	-90.282433	-0.636323
Psidium_guajava	-90.282487	-0.635922
Psidium_guajava	-90.397911	-0.660833
Psidium_guajava	-90.398818	-0.660821
Psidium_guajava	-90.282460	-0.636387
Psidium_guajava	-90.282324	-0.637718
Psidium_guajava	-90.398365	-0.660827
